# Supplementary material for: Elucidating the effects of blue light and NaCl on flavonoid biosynthesis in detached Lycium ruthenicum leaves by UPLC-MS/MS and chemometrics
Source: Food Chem X. 2026 Jan 10;33:103507. doi: 10.1016/j.fochx.2026.103507 (PMC12853042; doi:10.1016/j.fochx.2026.103507)
Supplement: Supplementary Table S1 — 495 flavonoid metabolites detected across the 4 treatment groups. [file mmc2.xlsx]

## Sheet: Sheet1
Table S1: 495 flavonoid metabolites detected across the 4 treatment groups.
Index	Compounds	Class I	Class II	Formula	Q1 (Da)	Q3 (Da)	Molecular weight (Da)	Ionization model	Level	CAS	cpd_ID	BL-NaCl-1	BL-NaCl-2	BL-NaCl-3	WL-NaCl-1	WL-NaCl-2	WL-NaCl-3	BL-1	BL-2	BL-3	WL-1	WL-2	WL-3	QC01	QC02	QC03	kegg_map
Lmpp003662	Delphinidin 3-(6-p-coumaroyl)glucoside	Flavonoids	Anthocyanidins	C30H27O14+	611.14	303.05	611.139	[M]+	3	-	C16370	4.15302e+07	4.0381e+07	4.0177e+07	5.86683e+06	6.5882e+06	6.02491e+06	4.69091e+07	4.69832e+07	4.26019e+07	1.09529e+07	1.00001e+07	9.36318e+06	3.10618e+07	3.0619e+07	2.65614e+07	ko00942
pme1605	Kaempferol-3-O-robinobioside(Biorobin)*	Flavonoids	Flavonols	C27H30O15	593.15	285.04	594.159	[M-H]-	1	17297-56-2	-	3.654e+07	3.60055e+07	1.55169e+07	201373	223347	197025	9.49743e+06	2.20492e+07	2.1183e+07	131775	92838.8	389175	1.11728e+07	1.30785e+07	1.81359e+07	-
Lmpp003789	Cyanidin 3-O-(6-O-p-coumaroyl)glucoside	Flavonoids	Anthocyanidins	C30H27O13+	595.14	287.06	595.145	[M]+	3	-	C12095	3.53514e+07	3.20693e+07	4.05478e+07	515037	492134	380353	2.99904e+07	2.71714e+07	2.35068e+07	416240	508262	406772	1.97243e+07	2.08529e+07	2.07606e+07	ko00942,ko01110
Laxp004783	Abrusin	Flavonoids	Flavones	C23H24O11	477.14	315.09	476.132	[M+H]+	3	-	-	1.73266e+07	1.7424e+07	1.92005e+07	1.38961e+07	1.72103e+07	1.45035e+07	1.67424e+07	1.65475e+07	1.39053e+07	2.35934e+07	2.36071e+07	2.33151e+07	1.77814e+07	1.94177e+07	1.77912e+07	-
Lmsp004090	Isorhamnetin-3-O-(6''-O-p-coumarol)sophoroside-7-O-rhamnoside	Flavonoids	Flavonols	C43H48O23	933.27	317.07	932.259	[M+H]+	3	-	-	1.69904e+07	1.77421e+07	1.9726e+07	1.3606e+07	1.34669e+07	1.33011e+07	5.88135e+06	6.97721e+06	4.47018e+06	738905	956778	903441	8.9659e+06	9.13226e+06	9.34744e+06	-
pmn001583	Quercetin-3-O-robinobioside	Flavonoids	Flavonols	C27H30O16	609.15	300.03	610.153	[M-H]-	1	52525-35-6	-	1.58815e+07	1.90727e+07	2.4771e+07	2.4413e+06	2.59015e+06	1.79702e+06	4.29573e+07	4.12459e+07	3.96389e+07	6.11245e+06	5.50915e+06	5.26385e+06	1.93815e+07	1.65208e+07	1.55183e+07	-
Zbgp003756	Petunidin-3-O-(6''-O-p-coumaroyl)rutinoside-7-O-glucoside	Flavonoids	Anthocyanidins	C43H49O23+	933.268	317.07	933.266	[M]+	3	-	-	1.51523e+07	1.88796e+07	1.86308e+07	1.35011e+07	1.37565e+07	1.31592e+07	6.21521e+06	5.41996e+06	5.18192e+06	832589	1.00182e+06	868741	1.0858e+07	1.04678e+07	8.65389e+06	-
mws0059	Rutin*	Flavonoids	Flavonols	C27H30O16	609.15	301.04	610.153	[M-H]-	1	153-18-4	C05625	1.50388e+07	1.44124e+07	1.64654e+07	1.25397e+06	1.50801e+06	1.53902e+06	3.53746e+07	2.35757e+07	2.21222e+07	4.45999e+06	6.38373e+06	2.64376e+06	1.30429e+07	7.53246e+06	8.93666e+06	ko00944,ko01100,ko01110
Lmmp003091	Multinoside A*	Flavonoids	Flavonols	C27H30O16	611.16	303.05	610.153	[M+H]+	1	59262-54-3	C17563	1.19929e+07	1.61571e+07	1.73446e+07	683164	1.65123e+06	719747	4.47033e+07	4.92189e+07	5.1033e+07	4.66729e+06	7.91448e+06	1.00837e+07	1.86237e+07	2.36242e+07	3.39396e+07	-
Zbsp004301	Quercetin-7-O-rutinoside*	Flavonoids	Flavonols	C27H30O16	611.16	303.05	610.153	[M+H]+	1	147714-62-3	-	1.16692e+07	1.54732e+07	1.73874e+07	623501	1.51065e+06	696775	4.40908e+07	5.00703e+07	5.1843e+07	4.83415e+06	8.03e+06	9.69645e+06	1.82545e+07	2.44729e+07	3.11733e+07	-
Lmsp004166	Quercetin-3-O-glucoside-7-O-rhamnoside*	Flavonoids	Flavonols	C27H30O16	611.16	303.05	610.153	[M+H]+	1	-	-	1.14499e+07	1.64988e+07	1.72685e+07	654404	1.68556e+06	734778	4.2078e+07	4.88162e+07	4.75845e+07	5.22726e+06	8.50195e+06	1.10505e+07	1.83686e+07	2.47057e+07	3.3872e+07	-
Zkep004166	Quercetin 3-O-rhamnoside 7-O-glucoside*	Flavonoids	Flavonols	C27H30O16	611.16	303.05	610.153	[M+H]+	1	-	C19796	1.07075e+07	1.63508e+07	1.68216e+07	771769	1.3917e+06	730266	4.53714e+07	4.78267e+07	5.03395e+07	4.96188e+06	8.28091e+06	1.05417e+07	1.75458e+07	2.40509e+07	3.26576e+07	ko00944
Zmgp002857	Quercetin-3-O-α-rhamnosyl (1→2)-[α-rhamnosyl (1→6)]-β-glucoside*	Flavonoids	Flavonols	C33H40O20	757.22	303.05	756.211	[M+H]+	1	-	-	1.03608e+07	6.55805e+06	1.34624e+07	8.58425e+06	9.61862e+06	6.50785e+06	1.86549e+07	1.95848e+07	1.84479e+07	1.25769e+07	1.54273e+07	1.28652e+07	1.13097e+07	1.3155e+07	1.29191e+07	-
MWStz448	Quercetin-3-O-rutinoside-(1→2)-O-rhamnoside [Quercetin-3-O-(2G-alpha-L-rhamnosyl)-rutinoside]*	Flavonoids	Flavonols	C33H40O20	757.22	303.06	756.211	[M+H]+	1	55696-57-6	-	1.01338e+07	6.06527e+06	1.3164e+07	9.38723e+06	9.59511e+06	7.08022e+06	1.73547e+07	1.80836e+07	1.78583e+07	1.37844e+07	1.63452e+07	1.45227e+07	1.25341e+07	1.28055e+07	1.34599e+07	-
MWSHY0061	Kaempferol-3-O-neohesperidoside	Flavonoids	Flavonols	C27H30O15	595.16	287.06	594.159	[M+H]+	1	32602-81-6	-	9.4988e+06	1.05756e+07	7.67479e+06	109997	175828	227004	6.13349e+06	4.59114e+06	3.43018e+06	95653.9	56375.6	51256.5	4.29778e+06	3.38764e+06	2.45475e+06	-
Lagp003663	Quercetin 7,3',4'-trimethyl ether-3-glucoside	Flavonoids	Flavonols	C24H26O12	507.15	345.1	506.142	[M+H]+	3	-	-	8.57339e+06	9.93898e+06	8.22187e+06	7.00351e+06	7.17476e+06	8.84411e+06	6.35374e+06	4.66279e+06	3.31228e+06	6.12615e+06	5.12208e+06	3.53457e+06	6.30252e+06	4.89347e+06	3.78919e+06	-
Lmsp004721	Tamarixetin-3-O-glucoside-7-O-rhamnoside*	Flavonoids	Flavonols	C28H32O16	625.18	317.07	624.169	[M+H]+	1	-	-	8.13189e+06	8.49378e+06	9.59632e+06	1.29148e+06	1.2999e+06	1.08531e+06	1.41274e+07	1.24809e+07	8.71472e+06	2.74032e+06	2.34972e+06	2.03165e+06	6.96183e+06	6.32285e+06	5.4228e+06	-
Lamp004464	Odoratin 7-Glucoside	Flavonoids	Isoflavones	C23H24O11	477.14	315.09	476.131	[M+H]+	3	-	-	8.01123e+06	7.93519e+06	1.11642e+07	5.2784e+06	7.12512e+06	5.93385e+06	1.3168e+07	1.53313e+07	1.69287e+07	1.21073e+07	1.85109e+07	2.19756e+07	1.09344e+07	1.4711e+07	1.77143e+07	-
Lmmp002463	Sexangularetin-3-O-glucoside-7-O-rhamnoside*	Flavonoids	Flavonols	C28H32O16	625.18	317.07	624.169	[M+H]+	1	-	-	7.30999e+06	7.45147e+06	9.56475e+06	1.20996e+06	1.14216e+06	1.03272e+06	1.55577e+07	1.16417e+07	9.21173e+06	2.68582e+06	2.33828e+06	1.99967e+06	6.57254e+06	6.02873e+06	5.39245e+06	-
Zbsp002854	Chrysoeriol-6,8-di-C-glucoside-7-O-glucoside	Flavonoids	Flavones	C34H42O21	787.22	625.17	786.222	[M+H]+	2	-	-	6.97181e+06	7.24683e+06	6.60715e+06	3.62984e+06	4.37234e+06	4.93257e+06	3.84777e+06	3.62267e+06	2.85027e+06	461846	472610	462128	2.17032e+06	2.56951e+06	2.3578e+06	-
Lmpp003815	Peonidin-3-O-(6''-O-p-coumaroyl)glucoside	Flavonoids	Anthocyanidins	C31H29O14+	625.16	317.07	625.155	[M]+	3	-	-	6.8279e+06	7.98022e+06	6.03499e+06	1.06046e+06	1.07062e+06	1.21781e+06	8.56467e+06	6.04706e+06	3.96998e+06	1.55396e+06	1.26586e+06	663496	4.89958e+06	3.80986e+06	2.68619e+06	-
Zblp004717	3'-methoxyquercetin-3-O-L-rhamnosyl(1→2)-glucopyranoside*	Flavonoids	Flavonols	C28H32O16	625.17	317.07	624.169	[M+H]+	1	-	-	6.67903e+06	6.79572e+06	8.64401e+06	1.14973e+06	1.13414e+06	842660	1.51976e+07	1.40677e+07	1.06893e+07	2.54141e+06	2.91533e+06	2.13301e+06	6.97206e+06	7.32146e+06	6.5136e+06	-
MWSHY0064	Isorhamnetin-3-O-neohesperidoside*	Flavonoids	Flavonols	C28H32O16	625.17	317.07	624.169	[M+H]+	1	55033-90-4	-	6.67733e+06	6.89467e+06	7.95775e+06	1.21943e+06	1.03079e+06	901722	1.5424e+07	1.42403e+07	1.1272e+07	2.69262e+06	2.32626e+06	2.29687e+06	6.14591e+06	7.68909e+06	5.88258e+06	-
HJAP120	Rhamnetin-3-O-Rutinoside*	Flavonoids	Flavonols	C28H32O16	625.17	317.07	624.169	[M+H]+	1	-	-	6.53521e+06	7.72398e+06	5.52657e+06	1.08112e+06	1.12597e+06	869864	1.593e+07	1.37589e+07	1.06741e+07	2.60321e+06	2.48596e+06	2.23294e+06	6.71272e+06	7.20735e+06	6.22161e+06	-
Lmhp003162	Chrysoeriol-6,8-di-C-glucoside-4'-O-glucoside	Flavonoids	Flavones	C34H42O21	787.23	625.17	786.222	[M+H]+	3	-	-	6.52724e+06	7.59382e+06	6.50848e+06	3.99913e+06	3.88131e+06	5.01015e+06	3.72112e+06	3.47668e+06	3.02012e+06	450337	496131	408618	2.19656e+06	2.69006e+06	2.62878e+06	-
Zbhp004510	Hesperetin-3'-O-glucoside*	Flavonoids	Flavanones	C22H24O11	465.14	303.09	464.132	[M+H]+	3	-	-	6.44652e+06	6.54652e+06	7.99484e+06	251548	242132	294242	6.1179e+06	5.73152e+06	3.72323e+06	109896	146365	80451.4	3.35864e+06	3.61311e+06	3.61211e+06	-
PDN065806	2-(3,4-dihydroxyphenyl)-5,7-dihydroxy-3-[[(3S,4R,5S)-3,4,5,6-tetrahydroxyoxan-2-yl]methoxy]chromen-4-one	Flavonoids	Flavones	C21H20O12	463.09	300.02	464.096	[M-H]-	2	-	-	6.00937e+06	6.20482e+06	2.84331e+06	66100.7	166320	68788.3	1.80312e+06	3.62514e+06	3.45205e+06	43351.2	44445.4	52513.1	1.48065e+06	2.52588e+06	2.17666e+06	-
HJN087	Naringenin-4'-O-glucoside*	Flavonoids	Flavanones	C21H22O10	433.12	271.06	434.121	[M-H]-	1	-	-	5.82261e+06	6.21636e+06	5.54476e+06	4.1963e+06	5.25926e+06	4.69939e+06	4.39154e+06	2.59068e+06	3.10393e+06	960538	987193	625475	5.95111e+06	4.31296e+06	4.5788e+06	-
MWSN0090	Scolymoside*	Flavonoids	Flavones	C27H30O15	593.15	285.04	594.159	[M-H]-	1	25694-72-8	C12630	5.75376e+06	5.17174e+06	1.12947e+07	147145	151586	149345	8.31107e+06	5.48653e+06	5.49872e+06	101565	97600.1	67973.1	4.03171e+06	1.57076e+06	2.44798e+06	ko00944
Lmsn002815	Kaempferol-3-O-rutinoside*	Flavonoids	Flavonols	C27H30O15	593.15	285.04	594.159	[M-H]-	1	17650-84-9	C21833	5.68506e+06	5.97232e+06	1.10137e+07	138260	146648	161597	7.19766e+06	5.32214e+06	4.91878e+06	79139.6	99304.9	39028	2.77521e+06	1.3573e+06	2.65601e+06	ko00944,ko01110
ZBN0080	Kaempferol-3-O-glucoside-7-O-rhamnoside*	Flavonoids	Flavonols	C27H30O15	593.15	285.04	594.159	[M-H]-	1	2392-95-2	-	5.68309e+06	5.27912e+06	1.37226e+07	172865	134893	139400	8.14481e+06	5.63896e+06	5.82921e+06	138926	133324	53536	3.51153e+06	1.46378e+06	2.5875e+06	-
MWStz421	Ternatumoside II	Flavonoids	Flavonols	C27H30O15	595.17	287.06	594.159	[M+H]+	3	1473419-87-2	-	5.40009e+06	5.89046e+06	3.74171e+06	89537.3	68800.5	106252	3.2757e+06	3.41254e+06	7.23817e+06	59525.2	44256.6	51870.7	2.50372e+06	2.03799e+06	2.34084e+06	-
mws0856	Quercetin-4'-O-glucoside (Spiraeoside)*	Flavonoids	Flavonols	C21H20O12	463.09	301.04	464.096	[M-H]-	1	20229-56-5	-	5.23316e+06	5.5607e+06	2.29871e+06	213918	287681	248730	1.63163e+06	2.88851e+06	3.23415e+06	83430.9	91041.8	113632	1.16488e+06	2.30594e+06	1.78436e+06	-
Lmzp002365	Hesperetin-7-O-glucoside*	Flavonoids	Flavanones	C22H24O11	465.14	303.09	464.132	[M+H]+	2	31712-49-9	C16422	4.80946e+06	3.6899e+06	7.43032e+06	283641	265031	233923	6.26676e+06	6.50795e+06	5.79201e+06	159661	144907	186741	3.08712e+06	3.73639e+06	4.33618e+06	ko00941
pme1598	Hesperetin-5-O-glucoside	Flavonoids	Flavanones	C22H24O11	463.12	301.07	464.132	[M-H]-	2	69651-80-5	-	4.73509e+06	4.90483e+06	2.53083e+06	213427	297581	195475	1.63213e+06	2.45336e+06	2.47605e+06	128121	105077	116534	1.25542e+06	2.16834e+06	1.50364e+06	-
mws1329	Quercetin-7-O-glucoside*	Flavonoids	Flavonols	C21H20O12	463.09	301.04	464.096	[M-H]-	1	491-50-9	C12639	4.45978e+06	4.95594e+06	2.01199e+06	164239	246227	196597	1.41391e+06	2.68874e+06	2.75889e+06	89771.5	85773.5	92967.6	962614	1.96239e+06	1.70737e+06	-
Lmcn003163	Epitheaflavic acid-3'-Gallate	Flavonoids	Flavanols	C28H20O14	579.08	289.07	580.085	[M-H]-	3	34218-97-8	-	4.35335e+06	4.83157e+06	5.73841e+06	7.05552e+06	7.52271e+06	7.20798e+06	706802	706802	706802	706802	706802	706802	3.84701e+06	3.53401e+06	3.53531e+06	-
Lnrp102163	Quercetin-3-O-rutinoside-7-O-rhamnoside	Flavonoids	Flavonols	C33H40O20	757.21	303.05	756.211	[M+H]+	2	-	-	4.30621e+06	7.16568e+06	2.97766e+06	4.01192e+06	3.60273e+06	3.91117e+06	3.73439e+06	3.71595e+06	4.14623e+06	2.96363e+06	2.62407e+06	2.47874e+06	2.47766e+06	2.84102e+06	3.16935e+06	-
Safp011373	Homoeriodictyolchalcone 2'-glucoside*	Flavonoids	Chalcones	C22H24O11	465.14	303.09	464.132	[M+H]+	2	-	-	4.1645e+06	3.06605e+06	6.58185e+06	276868	254399	189140	6.57098e+06	6.87416e+06	6.65158e+06	194866	150039	115788	3.0037e+06	3.49129e+06	4.24906e+06	-
ZBN0419	Gambiriin A1	Tannins	Tannin	C30H28O12	579.15	289.07	580.158	[M-H]-	2	76250-49-2	C17772	4.16213e+06	4.69288e+06	5.18245e+06	5.95292e+06	7.14736e+06	5.59105e+06	765301	765301	765301	765301	765301	765301	3.96117e+06	3.82651e+06	3.92349e+06	-
Zmmp003779	Petunidin-3-O-(6''-O-p-coumaroyl)rutinoside*	Flavonoids	Anthocyanidins	C37H39O18+	771.21	317.07	771.213	[M]+	3	-	-	3.91978e+06	4.91211e+06	4.29531e+06	1.92285e+06	1.65648e+06	2.10719e+06	703938	630975	660132	65873.2	83272.7	81821.6	1.36166e+06	1.38836e+06	1.02383e+06	-
PDP122870	genkwanin-5-gentiobioside*	Flavonoids	Flavones	C27H30O16	611.16	303.05	610.153	[M+H]+	1	-	-	3.71753e+06	1.99909e+06	3.95512e+06	2.05217e+06	3.07284e+06	1.86977e+06	6.87607e+06	5.36078e+06	5.61343e+06	5.13746e+06	4.82473e+06	4.6781e+06	4.54827e+06	3.43757e+06	4.56831e+06	-
Lmjp002461	Quercetin-3-O-neohesperidoside*	Flavonoids	Flavonols	C27H30O16	611.16	303.05	610.153	[M+H]+	1	29662-79-1	-	3.6989e+06	5.71304e+06	3.94136e+06	2.99371e+06	3.27483e+06	4.0686e+06	4.10905e+06	2.54719e+06	1.70508e+06	4.01995e+06	2.37261e+06	1.61749e+06	2.40241e+06	2.95857e+06	1.83213e+06	-
Zmsp003339	Rhamnocitrin-4'-O-glucoside-3-O-glucosyl(1→4)glucoside	Flavonoids	Flavonols	C34H42O21	787.23	317.07	786.222	[M+H]+	3	-	-	3.53807e+06	3.45355e+06	3.50462e+06	1.71136e+06	2.03904e+06	2.26058e+06	2.09033e+06	1.68528e+06	1.49243e+06	224874	226817	209897	1.21443e+06	1.31392e+06	1.15703e+06	-
Lmbp002592	Kaempferol-3,7-O-diglucoside	Flavonoids	Flavonols	C27H30O16	611.16	287.05	610.153	[M+H]+	3	25615-14-9	-	3.50585e+06	4.00421e+06	3.62397e+06	58226.1	97702.1	47186	1.14007e+06	969116	864534	8039.23	8711.06	20001	926309	1.03618e+06	857306	-
MWSHY0135	Isorhamnetin-3-O-rutinoside; Narcissoside; Narcissin*	Flavonoids	Flavonols	C28H32O16	625.18	317.08	624.169	[M+H]+	1	604-80-8	-	3.49446e+06	2.62377e+06	5.62401e+06	592244	403729	299551	1.1753e+07	1.46786e+07	1.46294e+07	1.82598e+06	2.50864e+06	2.72161e+06	3.87487e+06	5.81227e+06	7.64494e+06	-
PDP120220	7-[(3,4-dihydroxy-6-methyl-5-{[3,4,5-trihydroxy-6-(hydroxymethyl)oxan-2-yl]oxy}oxan-2-yl)oxy]-2-(3,4-dihydroxyphenyl)-3,5-dihydroxy-4H-chromen-4-one*	Flavonoids	Flavonols	C27H30O16	611.16	303.05	610.153	[M+H]+	1	-	-	3.45743e+06	4.84826e+06	2.55605e+06	3.34299e+06	3.23066e+06	3.0816e+06	2.83698e+06	2.33413e+06	1.74838e+06	4.40812e+06	2.31668e+06	2.46169e+06	2.45874e+06	2.22691e+06	1.8807e+06	-
MWStz490	Marein	Flavonoids	Chalcones	C21H22O11	449.11	287.06	450.116	[M-H]-	2	535-96-6	-	3.43041e+06	3.68822e+06	2.70255e+06	1.13092e+06	1.19526e+06	1.02051e+06	2.50059e+06	2.59796e+06	2.88597e+06	489483	647669	393780	1.76576e+06	2.36883e+06	1.68933e+06	-
Hmcp001589	Isorhamnetin-3-O-rutinoside-4'-O-glucoside	Flavonoids	Flavonols	C34H42O21	787.23	317.06	786.222	[M+H]+	3	111393-97-6	-	3.3491e+06	3.61567e+06	3.71345e+06	1.90192e+06	2.14965e+06	2.12429e+06	1.91003e+06	1.6369e+06	1.36083e+06	224823	233204	195531	1.0119e+06	1.3015e+06	1.18933e+06	-
Zmdp003457	Myricetin-3-O-galactoside-3'-O-rhamnoside*	Flavonoids	Flavonols	C27H30O17	627.16	319.05	626.148	[M+H]+	1	-	-	3.29943e+06	1.44434e+06	4.47194e+06	2.09649e+06	1.94451e+06	1.96091e+06	739239	752043	624718	98901.7	159740	143308	1.70097e+06	1.34114e+06	1.71263e+06	-
mws0061	Hyperin	Flavonoids	Flavonols	C21H20O12	463.09	300.03	464.096	[M-H]-	3	482-36-0	C10073	3.23864e+06	2.93791e+06	8.88515e+06	182678	358099	126180	5.19554e+06	3.26077e+06	2.75236e+06	121474	64178	72569.6	4.48842e+06	1.71285e+06	2.49004e+06	-
Zbdp001892	7-Methoxy-3-[1-(3-pyridyl)methylidene]-4-chromanone	Flavonoids	Other Flavonoids	C16H13NO3	268.1	136.06	267.089	[M+H]+	3	-	-	3.21483e+06	3.58116e+06	3.61036e+06	3.29271e+06	3.89683e+06	3.78928e+06	1.80179e+06	1.86406e+06	1.83333e+06	1.62412e+06	1.88524e+06	1.64892e+06	2.04574e+06	2.23329e+06	2.14407e+06	-
MWS20147	Luteolin-3'-O-glucoside*	Flavonoids	Flavones	C21H20O11	449.11	287.06	448.101	[M+H]+	1	5154-41-6	-	3.20163e+06	3.85524e+06	2.45759e+06	120429	74053.3	93183.5	946424	751580	417718	47067.8	22759.4	53148	1.1789e+06	769470	661162	-
Lmsp004915	Cernuoside*	Flavonoids	Aurones	C21H20O11	449.11	287.06	448.101	[M+H]+	1	480-69-3	-	3.16256e+06	3.89441e+06	2.69653e+06	85451.6	86453.1	56566.8	938630	706017	500143	11313.4	11313.4	11313.4	1.21114e+06	825536	588679	-
Rfp03312	Aureusidin 4,6-diglucoside	Flavonoids	Aurones	C27H30O16	611.16	287.06	610.153	[M+H]+	1	-	-	3.15642e+06	3.66405e+06	2.69945e+06	56614.6	37268.7	57315.5	851121	815469	764277	7453.73	7453.73	7453.73	739060	936545	720770	-
PDP151724	Sexangularetin 3-rutinoside-7-glucoside	Flavonoids	Flavonols	C34H42O21	787.23	479.12	786.222	[M+H]+	2	106009-65-8	-	3.05856e+06	2.92358e+06	2.8119e+06	1.57943e+06	1.71121e+06	1.78181e+06	1.64192e+06	1.36126e+06	1.22336e+06	174004	204667	172763	896867	1.02326e+06	1.0106e+06	-
HJN090	Isocoreopsin*	Flavonoids	Flavanones	C21H22O10	433.11	271.06	434.121	[M-H]-	1	-	-	3.0278e+06	2.82843e+06	2.70367e+06	1.85244e+06	2.43557e+06	2.06543e+06	2.16704e+06	1.544e+06	1.57241e+06	484761	487794	251160	2.4041e+06	1.72133e+06	2.15034e+06	-
Lmsp003729	Myricetin-3-O-rutinoside*	Flavonoids	Flavonols	C27H30O17	627.16	319.05	626.148	[M+H]+	1	-	-	2.99505e+06	1.43578e+06	4.4546e+06	2.00949e+06	2.11106e+06	1.44959e+06	752370	779814	509754	95559.6	131118	112614	1.56797e+06	1.4088e+06	1.37689e+06	-
PDP151763	Isorhamnetin-3-O-rutinoside-7-O-glucoside	Flavonoids	Flavonols	C34H42O21	787.23	479.12	786.222	[M+H]+	2	55481-91-9	-	2.80313e+06	3.0226e+06	2.86464e+06	1.61776e+06	1.67535e+06	2.02634e+06	1.6221e+06	1.42488e+06	1.14981e+06	190614	172762	141800	942027	1.15544e+06	961449	-
Rfn072621	6-Hydroxyluteolin 7-rutinoside*	Flavonoids	Flavones	C27H30O16	609.15	301.04	610.153	[M-H]-	1	-	-	2.76818e+06	2.29043e+06	4.41417e+06	366438	319265	334078	9.58933e+06	5.40339e+06	5.59335e+06	1.06114e+06	1.34376e+06	622857	2.70938e+06	1.32951e+06	1.67015e+06	-
Rfp05682	1-(2,4-Dihydroxyphenyl)-3-[3-hydroxy-4-[3,4,5-trihydroxy-6-(hydroxymethyl)oxan-2-yl]oxyphenyl]prop-2-en-1-one	Flavonoids	Chalcones	C21H22O10	435.13	273.08	434.121	[M+H]+	2	-	-	2.70273e+06	3.47708e+06	3.01321e+06	3.25184e+06	3.65564e+06	3.57187e+06	3.04402e+06	2.44488e+06	2.21662e+06	461014	448888	414765	2.65795e+06	2.52854e+06	2.52026e+06	-
Lcfn086739	Plantaginin	Flavonoids	Flavones	C21H20O11	447.09	284.03	448.101	[M-H]-	1	26046-94-6	C17056	2.62627e+06	2.71215e+06	1.46874e+06	36165.1	69140	14096.7	757224	866606	830194	11817.1	14954.4	7003.76	779139	677464	958711	-
Zmhp004122	Malvidin-3-(p-coumaroyl)-rutinoside-5-glucoside	Flavonoids	Anthocyanidins	C44H51O23+	947.28	785.24	947.282	[M]+	3	-	C16296	2.61601e+06	2.40411e+06	3.14607e+06	1.48468e+06	2.07766e+06	1.5456e+06	765226	691505	803046	314144	309437	215795	1.76371e+06	1.41156e+06	1.60008e+06	ko00942
Safn005219	naringenin 5-glucoside*	Flavonoids	Flavones	C21H22O10	433.11	271.06	434.121	[M-H]-	1	-	-	2.24137e+06	2.48816e+06	1.06223e+06	639320	690167	579883	2.69616e+06	3.43128e+06	3.99114e+06	336628	328866	327428	1.54287e+06	1.87159e+06	2.15688e+06	-
Zmhn001036	Choerospondin*	Flavonoids	Flavanones	C21H22O10	433.11	271.06	434.121	[M-H]-	1	81202-36-0	-	2.23574e+06	2.23538e+06	1.13654e+06	516486	605161	526748	2.23644e+06	3.95017e+06	3.60673e+06	288663	315271	368169	1.2024e+06	2.25587e+06	1.71997e+06	-
Lmlp006175	Phlorizin chalcone*	Flavonoids	Chalcones	C21H22O10	435.13	273.09	434.121	[M+H]+	1	4547-85-7	C16406	2.21977e+06	3.32198e+06	2.49183e+06	3.82491e+06	3.80076e+06	3.75228e+06	2.45993e+06	1.94924e+06	1.8689e+06	488955	326243	380675	2.4898e+06	1.89945e+06	1.64392e+06	ko00941
Hmmp002324	Tricin-4'-O-rutinoside-7-O-rutinoside	Flavonoids	Flavones	C41H54O25	947.28	785.22	946.295	[M+H]+	2	-	-	2.06489e+06	2.55679e+06	2.68181e+06	1.89632e+06	2.07626e+06	1.69521e+06	895985	761509	795567	226218	246875	192076	1.42979e+06	1.2664e+06	1.53062e+06	-
Labn004865	Hydroxy isoliquiritigenin glucoside*	Flavonoids	Chalcones	C21H22O10	433.11	271.06	434.121	[M-H]-	1	-	-	2.02071e+06	2.13156e+06	893564	579151	610813	683451	422966	1.04231e+06	1.0449e+06	49138.6	75925.6	116549	496399	968586	670452	-
Zbdn007423	6,7-Dimethoxy-4-chromanone	Flavonoids	Other Flavonoids	C11H12O4	207.07	192.04	208.074	[M-H]-	1	54013-49-9	-	1.92907e+06	1.89698e+06	1.97455e+06	709151	730037	695921	4.24387e+06	5.34373e+06	4.26345e+06	622905	818008	813240	2.25121e+06	2.29562e+06	3.12011e+06	-
Lmmp002796	Gossypetin-3-O-rutinoside	Flavonoids	Flavonols	C27H30O17	627.16	319.05	626.148	[M+H]+	1	-	-	1.90645e+06	3.18254e+06	1.54006e+06	1.6754e+06	1.31798e+06	2.00667e+06	176577	101660	56053.7	33243.1	25563.9	23184	364022	410974	190010	-
Zbzp003056	Isoorientin-7-O-glucoside*	Flavonoids	Flavones	C27H30O16	611.17	449.11	610.153	[M+H]+	2	-	-	1.78199e+06	2.3543e+06	1.29918e+06	37644.3	31789.4	40420	576880	758682	751176	6357.87	6357.87	6357.87	548237	554324	759985	-
Hmpp003270	Luteolin-4'-O-glucoside*	Flavonoids	Flavones	C21H20O11	449.11	287.05	448.101	[M+H]+	1	6920-38-3	-	1.59038e+06	1.30873e+06	2.06922e+06	117158	62335.4	32269.6	1.56038e+06	2.51157e+06	1.35133e+06	6453.92	6453.92	6453.92	1.19724e+06	985660	1.0471e+06	-
HJAP119	Rhamnetin-3-O-Rutinoside-5-O-rhamnoside*	Flavonoids	Flavonols	C34H42O20	771.22	317.06	770.227	[M+H]+	2	-	-	1.54134e+06	1.74618e+06	1.4489e+06	1.41571e+06	1.14704e+06	1.22326e+06	537684	521912	456802	147538	181758	99602.3	622247	682680	695436	-
Safn007177	Dihydrogenistin*	Flavonoids	Isoflavones	C21H22O10	433.114	271.065	434.121	[M-H]-	1	-	-	1.50215e+06	1.73296e+06	1.46371e+06	1.32663e+06	1.55867e+06	1.6703e+06	1.4622e+06	1.45724e+06	1.29198e+06	63589	83098.3	131568	1.17477e+06	1.07239e+06	1.16381e+06	-
MWStz431	Clitorin*	Flavonoids	Flavones	C33H40O19	741.22	287.06	740.216	[M+H]+	1	55804-74-5	-	1.48764e+06	1.58209e+06	1.1078e+06	239974	273947	408902	1.9512e+06	1.58573e+06	1.30551e+06	457599	324251	228333	917450	867762	526760	-
Smsn004112	Isorhamnetin-3,7-O-disulfonate	Flavonoids	Flavonols	C16H12O13S2	474.96	315.05	475.972	[M-H]-	3	-	-	1.47685e+06	1.27825e+06	1.07132e+06	1.11306e+06	1.03653e+06	1.2779e+06	472179	517062	567836	57588.7	34933.6	48256.2	431568	550652	472094	-
Lmtn002796	Aromadendrin-7-O-glucoside*	Flavonoids	Flavanonols	C21H22O11	449.11	287.06	450.116	[M-H]-	2	28189-90-4	-	1.46842e+06	1.59526e+06	1.41596e+06	1.8124e+06	2.16896e+06	2.02441e+06	503704	548527	656370	392117	372267	427451	470244	1.02992e+06	1.07744e+06	-
MWSHY0046	Isoquercitrin*	Flavonoids	Flavonols	C21H20O12	465.1	303.05	464.096	[M+H]+	1	482-35-9	C05623	1.45157e+06	1.25863e+06	3.45532e+06	223613	179804	147698	4.24268e+06	5.33119e+06	5.86254e+06	74072.2	84065	118519	1.54109e+06	2.10957e+06	3.55278e+06	ko00944,ko01100,ko01110
Zbkp005333	2',4,4',6'-Tetrahydroxychalcone 4'-O-glucoside*	Flavonoids	Flavones	C21H22O10	435.13	273.08	434.121	[M+H]+	1	-	C16407	1.41244e+06	1.69518e+06	1.87368e+06	2.72052e+06	2.55106e+06	2.62397e+06	1.66291e+06	2.15102e+06	2.26736e+06	223484	296153	248846	1.57708e+06	1.48106e+06	1.6316e+06	ko00941,ko01110
Zmmp003478	Petunidin-3-O-(6''-O-p-coumaroyl)glucoside-5-O-rhamnoside*	Flavonoids	Anthocyanidins	C37H39O18+	771.21	317.07	771.213	[M]+	3	-	-	1.40877e+06	1.7365e+06	1.53598e+06	1.41943e+06	1.05175e+06	1.48228e+06	676470	506496	406635	103762	106024	88803.5	735953	708209	628543	-
Hmmp002240	Isorhamnetin-3-O-rutinoside-7-O-(2''-O-glucosyl)glucuronate	Flavonoids	Flavonols	C40H50O27	963.27	801.23	962.254	[M+H]+	2	-	-	1.40063e+06	1.13913e+06	1.33077e+06	747540	909204	782855	416426	387807	265007	78668.1	35581.2	35092	535198	530462	501971	-
MWSN0164	Kaempferol-3-O-glucorhamnoside	Flavonoids	Flavonols	C27H30O15	593.15	284.03	594.159	[M-H]-	3	40437-72-7	-	1.39687e+06	1.45306e+06	1.93539e+06	20085	21177.7	16727.5	1.28399e+06	1.17434e+06	1.14962e+06	5581.12	6694	11152.2	842747	443240	597471	-
mws1179	Naringenin 7-O-beta-D-glucoside*	Flavonoids	Flavanones	C21H22O10	433.11	271.07	434.121	[M-H]-	1	529-55-5	C09099	1.35766e+06	1.3888e+06	1.35347e+06	1.35781e+06	1.23706e+06	1.29584e+06	1.17218e+06	1.39e+06	1.14809e+06	87159.5	54833.5	88393.5	828627	1.75042e+06	1.02921e+06	ko00941,ko01100
Safp005837	Kaempferol-3-O-rhamninoside*	Flavonoids	Flavonols	C33H40O19	741.225	287.056	740.216	[M+H]+	1	83170-31-4	-	1.34697e+06	1.79843e+06	935009	247739	291746	407104	1.77785e+06	1.20224e+06	1.37074e+06	407032	317085	191456	766610	794521	379113	-
Cwjp002289	Luteolin-7-O-(3''-O-coumaroyl)sophorotrioside	Flavonoids	Flavones	C42H46O23	919.25	757.2	918.243	[M+H]+	1	-	-	1.32474e+06	1709501	1.42275e+06	337001	285233	445997	243680	190862	148418	7130.32	28698.4	30820.5	238746	195126	207585	-
HJN051	Tamarixetin-3-O-rutinoside	Flavonoids	Flavonols	C28H32O16	623.16	315.05	624.169	[M-H]-	3	-	-	1.26001e+06	1.14983e+06	2.45089e+06	384611	386606	389838	4.11126e+06	2.24795e+06	2.33286e+06	485261	504646	204639	1.12104e+06	655180	740923	-
Smgp004575	Quercetin-5-O-β-D-glucoside*	Flavonoids	Flavonols	C21H20O12	465.1	303.05	464.096	[M+H]+	1	-	-	1.25986e+06	1.26568e+06	2.57549e+06	250263	277352	141342	3.22635e+06	4.55798e+06	5.15789e+06	14811.5	104193	74057.5	1.37763e+06	2.19535e+06	2.46121e+06	-
Zmhp003651	Delphinidin-3-O-(2'''-O-p-coumaroyl)rutinoside-7-O-glucoside	Flavonoids	Anthocyanidins	C42H47O23+	919.25	757.19	919.25	[M]+	3	-	-	1.25468e+06	1.62186e+06	1.71131e+06	318176	383716	345037	189241	213033	115654	23130.8	23130.8	23130.8	190526	166883	137557	-
Zbgp004081	Petunidin-3-O-(6''-O-p-coumaroyl)rhamnoside-5-O-glucoside*	Flavonoids	Anthocyanidins	C37H39O18+	771.22	317.07	771.213	[M]+	3	-	-	1.25032e+06	2.08361e+06	1.6369e+06	1.21236e+06	1.19115e+06	1.77894e+06	534813	535182	471853	131388	126002	103300	679814	806622	733809	-
WaYp004612	Sterubin 5-O-Glucoside*	Flavonoids	Flavanones	C22H24O11	465.14	303.09	464.132	[M+H]+	3	-	-	1.16714e+06	1.31114e+06	1.3825e+06	222362	176627	123752	1.87804e+06	3.37697e+06	4.20933e+06	352481	443423	116710	1.33707e+06	1.2927e+06	2.15104e+06	-
Zbbn005905	Abyssinone II	Flavonoids	Flavanones	C20H20O5	339.12	309.08	340.131	[M-H]-	3	-	-	1.10356e+06	900412	1.01207e+06	625369	732225	752500	351089	312466	348824	255267	264028	292597	429415	572971	584322	-
Lcfp091229	4'-O-methylmyricetin3-O-(6-O-alpha-L-rhamnopyranosyl)-beta-D-glucopyranoside	Flavonoids	Flavonols	C28H32O17	641.17	333.06	640.164	[M+H]+	3	-	-	1.03173e+06	1.60922e+06	692574	2.24598e+06	1.45051e+06	2.01583e+06	183124	114699	127405	129080	78593.2	62144.6	586012	523731	294686	-
Lamn006238	3,9-dihydroeucomnalin glucoside	Flavonoids	Other Flavonoids	C23H26O11	477.13	315.09	478.147	[M-H]-	3	-	-	1.02918e+06	1.12892e+06	1.03526e+06	807018	903035	893292	967707	892194	844021	398345	437584	354787	899383	820356	952850	-
PDN112476	methyl 3-methoxy-4-{[3,4,5-trihydroxy-6-(hydroxymethyl)oxan-2-yl]oxy}benzoate	Tannins	Tannin	C15H20O9	403.11	283.1	344.111	[M+CH3COO]-	3	-	-	947306	1.2283e+06	832414	363354	455193	357764	452279	459875	442943	371131	350809	370025	623360	553763	534219	-
MWStz559	Quercetin-3,7-Di-O-glucoside*	Flavonoids	Flavonols	C27H30O17	627.15	303.05	626.148	[M+H]+	1	6892-74-6	-	927042	977301	899181	37139.7	38034.4	49996.6	472469	509747	465744	19400.2	6434.76	17723.7	393713	364663	345965	-
Hmlp003068	Meratin*	Flavonoids	Flavonols	C27H30O17	627.15	303.05	626.148	[M+H]+	1	27215-04-9	-	925848	849243	852502	52323.4	49182.5	35197.1	431647	435946	548927	9019.48	10312.1	9773.89	331065	362101	343391	-
WaYn005089	Neosakuranin	Flavonoids	Chalcones	C22H24O10	447.13	285.08	448.137	[M-H]-	3	31187-54-9	-	925144	802203	1.06207e+06	45796.1	57673.7	45083.8	456601	385453	372742	9016.75	9016.75	9016.75	451156	346328	470659	-
Hmgp002148	Nepetin-7-O-alloside*	Flavonoids	Flavones	C22H22O12	479.12	317.06	478.111	[M+H]+	1	-	-	920708	707259	771544	473769	574672	213684	1.4469e+06	1.30197e+06	1.16498e+06	645521	735894	224127	611433	864070	567974	-
MWSslk187	Typhaneoside*	Flavonoids	Flavonols	C34H42O20	771.24	317.07	770.227	[M+H]+	2	104472-68-6	-	893826	787040	993257	813359	841046	824227	766652	856652	740811	659011	599423	472872	645995	685640	711213	-
MWStz585	Nepetin-7-O-glucoside(Nepitrin)	Flavonoids	Flavones	C22H22O12	477.1	315.05	478.111	[M-H]-	3	569-90-4	-	878424	997542	794835	781061	771216	756613	951394	1.04043e+06	1.08765e+06	145122	145122	145122	754330	726304	725610	-
Lajp004590	Glucosyl-5,8,3'-trihydroxy-6,7,4'-trimethoxyflavone-8-O-β-D-glucoside	Flavonoids	Flavones	C30H36O18	685.2	523.15	684.19	[M+H]+	3	-	-	878228	942994	957761	836781	1.73423e+06	751115	1.06793e+06	422525	373722	951595	559574	481737	855376	618439	689243	-
PD1036616	Norartocarpetin-2'-O-(3'''-O-rhamnosyl)rutinoside	Flavonoids	Flavones	C33H40O19	741.22	287.06	740.216	[M+H]+	1	-	-	872685	382557	1.4237e+06	231471	221419	141191	4.89142e+06	5.90238e+06	5.53676e+06	596856	922996	1.02082e+06	1.37491e+06	1.71928e+06	2.22206e+06	-
Lmpp003255	Delphinidin-3-O-(6''-O-feruloyl)glucoside	Flavonoids	Anthocyanidins	C31H29O15+	641.15	303.05	641.15	[M]+	3	-	-	863233	680092	1.44254e+06	176115	392250	263886	906553	839371	600148	1.22264e+06	1.21595e+06	816385	810259	974073	646987	-
ZBN0355	Petasiphenol	Tannins	Tannin	C18H16O7	343.08	179.03	344.09	[M-H]-	3	145904-50-3	-	807713	782853	694057	605338	554104	563978	534491	460619	579310	358704	368534	382091	547938	568755	644615	-
Rn003925	(2S)-5,7,3',5'-tetrahydroxyflavanone-7-O-beta-D-glucopyranoside*	Flavonoids	Flavanones	C21H22O11	449.11	287.06	450.116	[M-H]-	2	-	-	803180	807526	676518	598830	507230	633223	404762	424509	457563	80952.4	80952.4	80952.4	505385	517336	438802	-
Xmgp006913	2,4,2',4'-tetrahydroxy-3'-prenylchalcone	Flavonoids	Chalcones	C20H20O5	341.14	137.06	340.131	[M+H]+	3	-	-	802625	727454	676090	433192	440732	453141	217229	232943	225292	198966	223047	199654	394760	354454	393840	-
HJN055	Dihydrocharcone-4'-O-glucoside*	Flavonoids	Chalcones	C21H24O10	435.13	273.08	436.137	[M-H]-	1	-	-	801228	1.02719e+06	1.85405e+06	964468	1.11805e+06	923415	658197	568560	412866	96362.7	83020.3	98898.8	893862	775735	895245	-
Lmjp003295	6-Methoxykaempferol-3-O-glucoside*	Flavonoids	Flavonols	C22H22O12	479.12	317.07	478.111	[M+H]+	1	63422-27-5	-	789655	730322	854571	347715	386323	388024	1.08593e+06	1.0288e+06	810669	449037	642446	438449	594012	571450	604965	-
Lmsn003297	2',3,4,4',6'-Peptahydroxychalcone 4'-O-glucoside	Flavonoids	Chalcones	C21H22O11	449.11	287.06	450.116	[M-H]-	3	-	C16408	762839	721179	710509	623606	376238	705899	365313	356851	388440	60007.5	65751.2	72173	454641	490927	462830	ko00941,ko01110
Sadp004354	Herbacetin 8-gentiobioside*	Flavonoids	Flavonols	C27H30O17	627.15	303.05	626.148	[M+H]+	1	-	-	750918	885368	785629	34171.1	48822.3	52850.9	543836	347662	466859	12048.6	17030.3	14162	294744	379392	384806	-
Lmjp002906	Rhamnetin-3-O-Glucoside*	Flavonoids	Flavonols	C22H22O12	479.12	317.07	478.111	[M+H]+	1	27875-34-9	-	750506	712802	1.0231e+06	333843	316861	315010	1.81779e+06	903773	895405	398807	626075	567113	629174	931503	652979	-
Lmjp003206	Quercetin-3-O-Sambubioside-5-O-Glucoside	Flavonoids	Flavonols	C32H38O21	759.2	303.05	758.191	[M+H]+	3	-	-	748729	496722	855707	665498	598820	609039	988521	701873	725071	708861	638861	543879	565050	772411	495266	-
Zmmp003155	Petunidin-3-O-(6''-O-caffeoyl)rutinoside-5-O-glucoside	Flavonoids	Anthocyanidins	C43H49O24+	949.26	317.07	949.261	[M]+	3	-	-	741971	932085	854642	587898	627789	566802	310825	232908	197209	57469.7	20164.2	46515.6	247341	305177	273781	-
pmb1240	Phellodensin F	Flavonoids	Flavanonols	C26H30O10	503.19	311.13	502.184	[M+H]+	3	53846-49-4	-	739099	505376	1.70231e+06	403579	722980	368142	1.68577e+06	2.73859e+06	3.62403e+06	872850	1.46011e+06	2.37031e+06	1.58791e+06	2.23892e+06	3.39286e+06	-
Zbpn005555	Phloretin-4'-O-glucoside (Trilobatin)*	Flavonoids	Chalcones	C21H24O10	435.13	273.08	436.137	[M-H]-	1	4192-90-9	-	735463	917360	1.74672e+06	1.11586e+06	1.07261e+06	960621	752504	613585	506376	112898	159542	78510.8	977446	786280	1.10121e+06	-
Zmhp002730	6-Hydroxykaempferol-6,7-O-Diglucoside	Flavonoids	Flavonols	C27H30O17	627.16	303.05	626.148	[M+H]+	3	142674-16-6	-	716074	906148	878574	35187.7	39150.9	51941.5	508898	517725	574596	18359.8	17391.6	15561.6	354536	397218	374805	-
Rdp05285	4',5,8-Trihydroxyflavanone	Flavonoids	Flavanones	C15H12O5	273.08	153.02	272.068	[M+H]+	1	-	-	696640	795501	694766	982575	852388	1.28553e+06	704646	906304	1.01081e+06	88637.5	114394	148520	547574	646043	600272	-
Rdp04071	Nervilifordin C	Flavonoids	Flavonols	C28H32O17	641.17	317.07	640.164	[M+H]+	1	-	-	687361	464029	616117	339420	326680	475552	231734	261080	262624	91018.5	121807	85353	354261	276922	355272	-
Lacp003826	Glucosylphellodendroside	Flavonoids	Flavanonols	C32H40O16	681.24	357.13	680.232	[M+H]+	2	-	-	687276	737768	448650	443125	526054	420748	407839	300479	234073	698911	800154	593541	330103	539666	393863	-
Rlp03471	Haplogenin 3-rutinoside	Flavonoids	Flavonols	C28H32O17	641.17	333.07	640.164	[M+H]+	3	-	-	627450	1.03482e+06	466132	1.51899e+06	1.10811e+06	1.46643e+06	122716	77931.5	77631.3	80956	50310.3	39232.3	401685	320845	168802	-
Lmsp003853	Quercetin-3-O-(6''-O-p-coumaroyl)sophoroside-7-O-rhamnoside	Flavonoids	Flavonols	C42H46O23	919.25	303.05	918.243	[M+H]+	1	-	-	624600	657452	597532	186210	103204	173586	108084	131502	79906.2	12921.4	20081.3	19624	115551	97007.6	131948	-
Sasn002878	Methylgrandifloroside	Flavonoids	Chalcones	C26H32O13	551.18	389.12	552.184	[M-H]-	3	-	-	623034	460698	444765	1.02228e+06	775829	1.18297e+06	180402	190376	150827	538796	598034	403515	437286	447657	408827	-
Lmdp003286	Isohyperoside*	Flavonoids	Flavonols	C21H20O12	465.1	303.06	464.096	[M+H]+	1	35589-21-0	-	620814	65812	1.50344e+06	65812	65812	65812	1.35256e+06	2.67667e+06	4.83109e+06	329060	391215	553653	1.65108e+06	2.95417e+06	2.17403e+06	-
Safn007995	5-hydroxy-3-(5-hydroxy-2,4-dimethoxyphenyl)-6-methoxy-7-{[3,4,5-trihydroxy-6-(hydroxymethyl)oxan-2-yl]oxy}-4H-chromen-4-one	Flavonoids	Isoflavones	C24H26O13	521.13	359.08	522.137	[M-H]-	3	-	-	619173	580119	1.12817e+06	1.02324e+06	1.20752e+06	1.00183e+06	675316	421271	436188	456998	503031	195973	360037	522216	467514	-
Lssp210101	Kushenol S	Flavonoids	Flavanones	C20H20O5	341.14	137.06	340.131	[M+H]+	3	254886-72-1	-	615686	405443	900298	463868	379968	333506	568213	732895	796285	286681	386018	499045	514244	672733	681751	-
MWSN0062	Luteolin 7-O-beta-D-glucoside*	Flavonoids	Flavones	C21H20O11	447.09	285.04	448.101	[M-H]-	1	5373-11-5	C03951	607367	533011	1.38882e+06	29019.3	34402.4	29405.7	441569	271532	176608	5803.86	5803.86	5803.86	386542	242901	270669	ko00944
Lmnp002616	Cirsiliol-8-C-(2''-glucosyl)glucoside	Flavonoids	Flavones	C29H34O17	655.19	493.14	654.18	[M+H]+	3	-	-	601573	1.01152e+06	482729	842924	678605	1.01794e+06	251380	269547	193781	361870	291492	353501	401531	444594	362586	-
Zbjp003056	Orientin-7-O-glucoside*	Flavonoids	Flavones	C27H30O16	611.16	449.11	610.153	[M+H]+	2	-	-	594223	778084	472317	18692.4	22683.7	18082.6	243578	240869	212266	3616.51	3616.51	3616.51	223078	265189	325333	-
mws0913	Kaempferol-3-O-galactoside*	Flavonoids	Flavonols	C21H20O11	447.09	285.04	448.101	[M-H]-	1	23627-87-4	C12626	593894	645273	1.29228e+06	65259.3	48172.7	31522.2	420529	289154	229077	6304.44	6304.44	6304.44	360827	272669	358117	ko00944,ko01110
ZBN0426	6-Hydroxykaempferol-7-O-glucoside	Flavonoids	Flavonols	C21H20O12	463.09	301.04	464.096	[M-H]-	1	-	-	593860	505890	1.40133e+06	92302.2	135823	106690	736313	489807	414067	93362.3	88649.9	68125.7	609350	312112	386736	-
HJN104	Dihydromyricetin-3-O-glucoside	Flavonoids	Flavanonols	C21H22O13	481.14	319.08	482.106	[M-H]-	2	-	-	582743	539460	562951	356137	416694	344664	115976	165734	142307	23195.2	23195.2	23195.2	219143	214869	291322	-
Lmpp003228	Petunidin-3-O-(6''-O-caffeoyl)glucoside	Flavonoids	Anthocyanidins	C31H29O15+	641.15	317.07	641.15	[M]+	3	-	-	581810	593028	516004	381129	297252	335175	360144	288665	208032	105344	103408	128276	303144	341322	282934	-
Walbn04233	2'3'4'-Trimethylcalythropsin 2-O-glucoside	Flavonoids	Chalcones	C25H30O10	489.17	327.12	490.184	[M-H]-	3	-	-	579226	652306	598004	442754	407347	441654	251802	276797	245047	276960	294645	308340	420546	584225	489503	-
Ladp004020	tenuiflorin C glucoside*	Flavonoids	Other Flavonoids	C22H22O12	479.12	317.06	478.111	[M+H]+	1	-	-	569335	638878	567533	490931	447949	327491	1.01375e+06	904218	826452	65498.2	65498.2	65498.2	540447	511206	547345	-
mws0089	Kaempferol-7-O-glucoside*	Flavonoids	Flavonols	C21H20O11	447.09	285.04	448.101	[M-H]-	1	16290-07-6	-	561656	489895	1.41023e+06	41809.7	56304.2	36984	393154	206376	233853	7396.79	7396.79	7396.79	401266	227159	269741	-
HJAP136	Quercetin-3-O-(2''-O-rhamnosyl)rutinoside-7-O-glucoside	Flavonoids	Flavonols	C39H50O25	919.27	303.05	918.264	[M+H]+	2	-	-	558927	602770	539726	155385	173252	175095	164155	89698.7	71861.7	33952	22730.5	28298.1	84156.6	106456	114359	-
ZBN0210	Kaempferol 3-O-glucoside*	Flavonoids	Flavonols	C21H20O11	447.09	285.04	448.101	[M-H]-	1	480-10-4	C12249	547773	567451	1.27559e+06	33099.7	55342.6	17602.4	521968	268257	252661	3520.48	3520.48	3520.48	434541	200281	297117	ko00944,ko01110
Zmmp003244	Delphinidin-3-(p-coumaroyl)-rutinoside-5-glucoside	Flavonoids	Anthocyanidins	C42H47O23+	919.25	303.05	919.25	[M]+	3	-	C16294	539636	636675	754851	152979	147079	141190	108490	100679	88288.4	17382.2	18175.1	18525.2	92157.6	73917.3	61470.6	ko00942
Lmhp002374	Quercetin-3-O-glucosyl(1→4)rhamnoside-7-O-rutinoside	Flavonoids	Flavonols	C39H50O25	919.27	303.05	918.264	[M+H]+	3	-	-	537925	594043	624288	104243	106774	146830	123497	94168.2	60257.7	32629.1	20441.8	17240.1	84799.1	116412	81651.1	-
Safn005180	5,7,4'-Trihydroxyflavanone 7-O-galactosylglucoside	Flavonoids	Flavones	C27H32O15	595.17	271.07	596.174	[M-H]-	3	-	-	508311	519361	540842	484627	393337	473902	394298	320110	325125	49957.5	54071.2	55408.9	328706	307788	319030	-
MWStz446	Isorhamnetin-7-O-glucoside (Brassicin)	Flavonoids	Flavonols	C22H22O12	479.12	317.07	478.111	[M+H]+	3	6743-96-0	-	503388	678770	422667	29734.7	29734.7	29734.7	334388	225764	156135	29734.7	29734.7	29734.7	200270	186621	148673	-
Lmfn003760	Quercetin-4'-O-glucuronide*	Flavonoids	Flavonols	C21H18O13	477.07	301.04	478.075	[M-H]-	3	201463-36-7	-	491772	352502	410356	442550	1.79177e+06	264769	248001	136956	175456	187192	141407	168949	201940	220634	265704	-
Smnp003415	7-O-Methylaloesin	Flavonoids	Other Flavonoids	C20H24O9	409.15	247.09	408.142	[M+H]+	2	-	-	489848	327410	506177	554916	452485	435404	171869	141141	130746	110493	101061	88726.2	268842	241121	368511	-
Zmjp005652	Chrysosplenoside C-O-glucoside	Flavonoids	Flavonols	C30H36O18	685.2	523.15	684.19	[M+H]+	3	-	-	478974	681782	432575	471544	526932	567524	391419	340008	414170	245984	284345	277268	424710	318473	401856	-
Zbpp001992	Isorhamnetin 3-O-glucoside*	Flavonoids	Flavonols	C22H22O12	479.12	317.07	478.111	[M+H]+	1	5041-82-7	C22589	467592	1.00918e+06	779074	407750	442394	441319	789606	1.42548e+06	347341	198112	302104	214887	199312	548842	338933	-
Zmmp003556	Petunidin-3-O-(6''-O-feruloyl)rutinoside-5-O-glucoside	Flavonoids	Anthocyanidins	C44H51O24+	963.28	317.06	963.277	[M]+	3	-	-	464484	580392	535910	310128	350998	415444	140026	163012	111751	22350.2	22350.2	22350.2	169476	211259	201804	-
Smgp105565	Cinchonain Ib*	Flavonoids	Flavanols	C24H20O9	453.11	343.08	452.111	[M+H]+	3	85081-24-9	-	454982	374789	652088	1.41361e+06	1.53122e+06	1.35002e+06	936851	910791	1.00648e+06	605280	697333	741072	694024	474214	542851	-
WaQzp03640	Quercetin 7-(4'''-p-coumarylrhamnosyl)(1→2)-glucoside 3-glucoside	Flavonoids	Flavonols	C42H46O23	919.25	303.05	918.243	[M+H]+	2	-	-	447330	397243	451838	158942	72959.8	106263	121491	95050.9	50244.9	10049	10049	10049	76140	70256.3	63472.3	-
pmn001716	Carthamone*	Flavonoids	Chalcones	C21H20O11	447.09	285.04	448.101	[M-H]-	1	86579-00-2	C08598	432265	499492	942873	24666.7	60166.5	25241.8	343048	218012	171717	35212.3	16372.7	20456.2	325412	117826	227579	-
MWStz602	Quercetagetin-7-O-glucoside(Quercetagitrin)*	Flavonoids	Flavonols	C21H20O13	481.1	319.05	480.09	[M+H]+	3	548-75-4	-	427269	317764	170518	198117	321787	194362	8799.85	8799.85	8799.85	8799.85	8799.85	8799.85	50582.3	88345.9	43999.3	-
Wayn004603	Tricetin 3'-glucuronide*	Flavonoids	Flavones	C21H18O13	477.07	301.04	478.075	[M-H]-	3	-	-	424866	347308	288095	390875	1.59265e+06	235628	153917	165161	231568	221858	158017	206969	101556	196697	207746	-
pme2954	Quercetin	Flavonoids	Flavonols	C15H10O7	303.05	137.02	302.043	[M+H]+	3	117-39-5	C00389	415899	494446	424936	350592	336909	311122	249610	266501	719819	116901	324551	218613	362236	380817	439258	ko00941,ko00944,ko01100,ko01110
Smgp005565	Cinchonain 1a*	Flavonoids	Flavanols	C24H20O9	453.11	343.08	452.111	[M+H]+	3	85022-69-1	C10217	414329	380833	512155	1.14397e+06	1.38715e+06	1.18266e+06	765868	748980	825841	513133	781061	620529	581480	405793	504414	-
PD0626020	7,8,4'-Trihydroxyflavanone	Flavonoids	Flavones	C15H12O5	273.08	153.02	272.068	[M+H]+	2	-	-	405801	199827	672650	150301	235260	163474	1.75486e+06	2.29332e+06	2.45102e+06	104052	216667	220481	710303	896545	1.302e+06	-
Safn006298	Myricetin 7,4'-dimethyl ether 3-galactoside	Flavonoids	Flavonols	C23H24O13	507.12	345.06	508.122	[M-H]-	3	-	-	388801	345289	270120	153757	197952	194145	166305	318089	265428	139796	192496	327307	328942	282222	279770	-
Zblp001600	Delphinidin 3,5-diglucoside	Flavonoids	Anthocyanidins	C27H31O17+	627.16	303.05	627.156	[M]+	3	17670-06-3	C16312	381952	399102	397487	320297	360505	341072	249940	271678	239241	160678	143713	133941	286013	280964	296989	ko00942,ko01110
PD0060583	Isorhamnetin-3-O-(6''-O-caffeoyl)sophoroside-7-O-rhamnoside	Flavonoids	Flavonols	C44H50O24	963.28	317.07	962.269	[M+H]+	2	-	-	377909	511787	456964	275381	366146	313161	153878	115331	111300	20813	15384.9	12930.4	190094	184129	194080	-
Zajn002491	Catechin 4'-O-beta-D-glucopyranoside*	Flavonoids	Flavanols	C21H24O11	451.12	289.07	452.132	[M-H]-	3	-	-	377067	374028	304119	349977	393778	317529	555005	718933	712693	499986	384529	417350	537713	502562	546641	-
HJN041	Epicatechin 3-glucoside	Flavonoids	Flavanols	C21H24O11	451.12	289.07	452.132	[M-H]-	3	103303-00-0	-	367304	239781	245225	247486	279227	297245	335587	430192	465726	420922	377116	433287	458132	517752	503923	-
ZBN0137	Quercetin-5-O-glucuronide*	Flavonoids	Flavonols	C21H18O13	477.07	301.04	478.075	[M-H]-	3	-	-	365651	346215	477319	415126	1.55488e+06	263074	135321	157299	215932	186918	185419	168608	177241	201095	222097	-
PDP152333	5,7,2'-Trihydroxyflavanone 7-glucoside*	Flavonoids	Flavanones	C21H22O10	435.13	273.08	434.121	[M+H]+	1	27960-47-0	-	362023	453786	566016	333269	308759	308100	467471	577602	750507	37357	28973.9	52064	274311	423108	612185	-
Lmnp002448	Nepetin-8-C-[glucosyl-(1-2)]-glucoside	Flavonoids	Flavones	C28H32O17	641.17	479.11	640.164	[M+H]+	2	-	-	360032	379144	243064	268316	357307	437523	68699.8	83309	99159.9	13740	13740	13740	134992	201413	132435	-
PDN106554	4-methoxy-3-{[3,4,5-trihydroxy-6-(hydroxymethyl)oxan-2-yl]oxy}benzoic acid	Tannins	Tannin	C14H18O9	329.09	167.03	330.095	[M-H]-	2	-	-	358123	317465	325267	283476	330595	268696	353604	261520	280942	338530	349710	380721	405008	397422	412349	-
Zmdn002049	Epicatechin-4'-O-β-D-glucopyranoside*	Flavonoids	Flavanols	C21H24O11	451.13	289.07	452.132	[M-H]-	3	-	-	334126	330806	257118	318443	282995	273182	308067	426127	629551	375189	333540	391476	424217	322307	445438	-
MWStz394	Homoeriodictyol 7-O-glucoside*	Flavonoids	Flavanones	C22H24O11	465.14	303.09	464.132	[M+H]+	2	14982-11-7	-	328109	336947	367685	564569	451036	468737	365199	426871	420587	267094	250250	185595	322596	270991	271415	-
Zmdn002353	Epicatechin-6-C-β-D-glucopyranoside*	Flavonoids	Flavanols	C21H24O11	451.13	289.07	452.132	[M-H]-	3	-	-	320696	306034	228581	257816	279101	293606	372653	407336	545968	438081	386450	399742	484360	479462	362113	-
Wbtn004381	1,3,6,8-tetrahydroxy-2,5-dimethoxyxanthen-9-one	Flavonoids	Other Flavonoids	C15H12O8	319.04	183.03	320.053	[M-H]-	3	-	-	316508	313171	124293	84447.9	79344.9	57366.8	240547	343250	294391	257534	177552	291277	278198	121990	260478	-
mws1519	Eriocitrin	Flavonoids	Flavanones	C27H32O15	595.17	287.06	596.174	[M-H]-	3	13463-28-0	C09732	311002	375829	199091	17760.4	7774.56	11150.1	84236.5	235688	168368	1554.91	1554.91	1554.91	139170	99556.3	133119	-
Lmsp009334	Rhamnazin (3,4',5-Trihydroxy-3',7-dimethoxyflavone)	Flavonoids	Flavonols	C17H14O7	331.08	253.05	330.074	[M+H]+	3	552-54-5	-	304843	361619	344146	176234	173072	172394	20035.1	15007.4	16470.7	96342.1	106012	105719	149598	161691	131670	-
Lamp005061	Odoratin 7-malonyl glucoside	Flavonoids	Isoflavones	C26H26O14	563.14	315.09	562.132	[M+H]+	3	-	-	304037	338849	382083	415092	426516	342024	597788	544605	600105	402816	752227	754617	361441	412475	691407	-
Zmdn002400	Epicatechin-3'-O-β-D-glucopyranoside*	Flavonoids	Flavanols	C21H24O11	451.13	289.07	452.132	[M-H]-	3	-	-	303027	280447	246221	248216	279087	266794	415958	471217	480861	394129	310782	335989	391715	468747	445446	-
PDP004302	Nevadensin 5-gentiobioside:5-[(6-O-beta-D-Glucopyranosyl-beta-D-glucopyranosyl)oxy]-7-hydroxy-6,8-dimethoxy-2-(4-methoxyphenyl)-4H-1-benzopyran-4-one	Flavonoids	Flavones	C30H36O17	669.2	345.1	668.195	[M+H]+	3	178405-55-5	-	302341	253181	286494	150508	238751	126888	158066	126255	107067	55834	66420.5	43902.2	117577	178102	116892	-
pmb0618	Hesperetin-8-C-glucoside-3'-O-glucoside	Flavonoids	Flavanones	C28H34O16	627.19	465.1	626.185	[M+H]+	3	-	-	298093	268206	325776	2026.66	2026.66	2026.66	209634	188017	208731	10133.3	15515.9	12707	156604	153602	121535	-
PD0485458	6-Hydroxyluteolin 6-glucoside	Flavonoids	Flavones	C21H20O12	465.1	85.03	464.096	[M+H]+	1	-	-	293900	295892	310518	22520.7	22520.7	22520.7	212386	224318	181053	22520.7	22520.7	22520.7	112603	131853	176437	-
Wtmn009649	5-hydroxy-7,9,10-trimethoxy-2,2-dimethyl-1,11-dioxatetracen-6-one	Flavonoids	Other Flavonoids	C21H20O7	383.11	383.11	384.121	[M-H]-	3	-	-	293778	606632	570990	469540	421130	835395	336964	289157	541796	234871	587532	252034	216002	233379	230031	-
MWStz612	Neoeriocitrin	Flavonoids	Flavanones	C27H32O15	597.18	289.07	596.174	[M+H]+	3	13241-32-2	C09805	292643	346454	191701	14615.6	14615.6	14615.6	174685	118747	103771	14615.6	14615.6	14615.6	126850	113177	73078.1	-
Wcgn005541	Cyrtominetin	Flavonoids	Flavones	C17H16O6	315.09	271.09	316.095	[M-H]-	2	95272-99-4	-	287832	306988	133838	143499	86394.9	157070	266025	158487	139844	118900	136490	130226	117118	196822	146332	-
ZBN0150	Luteolin-7-O-gentiobioside*	Flavonoids	Flavones	C27H30O16	609.15	285.04	610.153	[M-H]-	3	-	-	285784	259716	257043	16043	20462.3	6759.58	95331	102482	110463	4439.37	9424.01	6340.72	87112.1	81595.4	80141.7	-
Wbtp005060	2,3,5-trimethoxy-1-{[(2s,3r,4s,5s,6r)-3,4,5-trihydroxy-6-(hydroxymethyl)oxan-2-yl]oxy}xanthen-9-one*	Flavonoids	Other Flavonoids	C22H24O11	465.13	303.05	464.132	[M+H]+	2	-	-	284048	351180	339909	413617	355509	492196	369645	381404	485336	286333	175619	184799	321975	313942	309521	-
Lmdp002969	Myricetin-3-O-galactoside*	Flavonoids	Flavonols	C21H20O13	481.1	319.06	480.09	[M+H]+	3	15648-86-9	-	283760	363698	355742	230454	151045	237074	60543.5	73451.1	59437.8	11864.6	11864.6	11864.6	59323.2	78080.2	77897.5	-
Zbsp003928	Orientin-2''-O-(6'''-p-coumaroyl)-glucopyranoside	Flavonoids	Flavones	C36H36O18	757.2	449.11	756.19	[M+H]+	3	-	-	283186	381057	288096	266895	235261	273961	208395	193012	157464	253360	187633	128640	179955	243476	137238	-
pmp000530	Phellodendroside	Flavonoids	Flavanonols	C26H30O11	519.19	357.13	518.179	[M+H]+	2	40451-69-2	-	280778	280778	280778	280778	280778	280778	2.09381e+06	2.15048e+06	2.35461e+06	1.70867e+06	3.46285e+06	3.59735e+06	2.09877e+06	1.40389e+06	2.76832e+06	-
MWStz351	Azaleatin	Flavonoids	Flavonols	C16H12O7	315.05	271.03	316.058	[M-H]-	2	529-51-1	C10022	269968	317785	228942	103247	98367.6	117067	316695	229897	133504	136873	122024	193985	253144	386360	256329	-
Lamp007136	3-(4-hydroxybenzene)-5,7-dihydroxy-6-methoxychroman-4-one malonyl glucoside	Flavonoids	Other Flavonoids	C26H26O14	563.14	315.08	562.132	[M+H]+	2	-	-	267981	358322	296287	464873	551476	680327	352623	493188	572393	368279	410365	382158	403337	288206	675038	-
pmn001471	Lancerin	Flavonoids	Other Flavonoids	C19H18O10	405.08	285.06	406.09	[M-H]-	3	81991-99-3	C10075	260875	325255	331620	563529	560214	607544	575266	367955	540560	533312	720446	606724	403779	418009	419285	-
ZBN0312	Ginnalin C (2-O-Galloyl-1,5-Anhydro-D-Glucitol)	Tannins	Tannin	C13H16O9	315.07	151	316.079	[M-H]-	3	-	-	257259	280534	317834	227303	250696	297034	163559	175669	187482	225257	300337	230073	219221	233460	255876	-
HJAP005	Laricitrin-3-O-glucoside*	Flavonoids	Flavonols	C22H22O13	495.11	333.07	494.106	[M+H]+	3	39986-90-8	-	250102	142581	280436	7365.73	7365.73	7365.73	97324.3	72105.5	68143.3	36828.6	96683.7	40725.9	189901	72004.4	178593	-
Zbsn004929	Apigenin 7-O-beta-D-glucoside*	Flavonoids	Flavones	C21H20O10	431.1	269.05	432.106	[M-H]-	3	578-74-5	C04608	246095	221762	170319	267852	304044	164138	226239	223936	192548	118863	127159	77857.1	201259	138526	166903	ko00944
Zbnn005416	Eriodictyol-7-O-(6''-acetyl)glucoside	Flavonoids	Flavanones	C23H24O12	491.12	287.05	492.127	[M-H]-	3	-	-	241545	258210	421421	59707.9	68316	60824.9	3181.6	3181.6	3181.6	40223.9	15908	21510.5	130895	130180	185792	-
Zbjn004215	Kaempferol 3-O-beta-D-glucosyl-(1->2)-beta-D-glucoside*	Flavonoids	Flavonols	C27H30O16	609.15	285.04	610.154	[M-H]-	3	19895-95-5	C12634	241382	265207	341440	20762.5	13380.1	13675.4	121287	110349	102070	2676.02	2676.02	2676.02	69381.9	84900.7	69763.2	ko00944,ko01110
Zmmp001564	Petunidin-3-O-rutinoside-5-O-glucoside	Flavonoids	Anthocyanidins	C34H43O21+	787.23	317.07	787.229	[M]+	3	-	-	236970	200959	293208	145780	177254	154694	126751	133654	89067.7	18303.2	15446.6	11370	116467	56724.8	84135.4	-
Wbtn004512	1,8-dihydroxy-4,5-dimethoxy-3-{[(2s,3r,4s,5s,6r)-3,4,5-trihydroxy-6-(hydroxymethyl)oxan-2-yl]oxy}xanthen-9-one	Flavonoids	Other Flavonoids	C21H22O12	465.1	303.05	466.111	[M-H]-	2	-	-	234275	135283	288646	101148	146892	122007	103091	150810	240066	15191.3	15191.3	15191.3	133440	75956.6	136437	-
Lmyp005645	Amentoflavone-7''-O-glucoside*	Flavonoids	Biflavones	C36H28O15	701.15	539.09	700.143	[M+H]+	3	-	-	232720	214022	193335	215251	277110	222564	239812	210900	212211	197854	240224	214192	233013	233611	222735	-
Lmlp005236	Dihydrokaempferol-3-O-glucoside*	Flavonoids	Flavanonols	C21H22O11	451.12	289.08	450.116	[M+H]+	3	31049-08-8	-	227575	287677	188275	237340	75813.3	177642	225082	347944	664726	15162.7	15162.7	15162.7	164086	134514	327730	-
pme3514	Morin*	Flavonoids	Flavonols	C15H10O7	301.04	151	302.043	[M-H]-	3	480-16-0	C10105	227380	215101	243970	187662	273510	162640	174486	175307	160936	151855	162966	131526	85822.3	69027.3	69656.3	-
Zblp102242	Cyanidin 3-O-galactoside*	Flavonoids	Anthocyanidins	C21H21O11+	449.11	287.06	449.108	[M]+	3	142506-26-1	C08647	218216	281077	222812	159202	168239	194406	89946.6	110101	90186.2	73963.3	96195.6	94402.9	119058	107892	79691	-
MWSHY0111	Calycosin-7-O-glucoside	Flavonoids	Isoflavones	C22H22O10	447.13	285.08	446.121	[M+H]+	3	20633-67-4	-	217772	221015	331311	278529	362914	270746	473968	411953	381576	784591	949707	1.01623e+06	452852	431117	582536	-
MWSN0170	Apigenin-5-O-glucoside*	Flavonoids	Flavones	C21H20O10	431.1	269.04	432.106	[M-H]-	3	28757-27-9	-	217138	257466	201240	264411	222252	175439	218609	137939	146650	64245.1	47529.9	158347	217735	119604	271675	-
Wtmp004296	2,3,6,7-tetrahydroxy-4-{[(2s,3r,4s,5s,6r)-3,4,5-trihydroxy-6-(hydroxymethyl)oxan-2-yl]oxy}xanthen-9-one	Flavonoids	Other Flavonoids	C19H18O12	439.09	277.04	438.08	[M+H]+	3	-	-	215831	202488	332595	255488	312808	250255	187938	131615	157821	139998	193593	186754	292548	218597	278786	-
Wagp004984	Limocitrol 3-Glucoside	Flavonoids	Flavonols	C24H26O14	539.14	377.09	538.132	[M+H]+	3	-	-	215566	219641	297511	111858	92685.1	110167	538423	362865	407664	187137	223554	173619	231884	221127	181775	-
Wbtn007183	methyl 4,8-dihydroxy-6-methoxy-9-oxo-9H-xanthene-3-carboxylate*	Flavonoids	Other Flavonoids	C16H12O7	315.05	300.03	316.058	[M-H]-	3	-	-	214493	251695	277965	65460.6	98484.6	87289.6	266965	236905	263987	104730	131369	114600	110200	168573	158254	-
Lmjp003231	Patuletin-3-O-glucoside*	Flavonoids	Flavonols	C22H22O13	495.11	333.07	494.106	[M+H]+	3	-	-	213599	229285	329986	204373	153763	319964	15221	15221	15221	110178	76105.2	85256.6	162252	220207	158666	-
Zmqp002952	Delphinidin-3-O-rutinoside-7-O-glucoside	Flavonoids	Anthocyanidins	C33H41O21+	773.21	465.1	773.213	[M]+	3	-	-	212022	187195	220695	69223.4	64616.4	65058	191631	192311	163091	84126.6	92200.5	73625.1	139394	185713	140239	-
Zbhn006453	Pedalitin*	Flavonoids	Flavones	C16H12O7	315.05	300.03	316.058	[M-H]-	3	22384-63-0	C10119	209719	252527	239933	81780.6	102828	87904.2	231055	297665	233134	121926	115838	106023	145909	134585	148786	-
pmp000596	Quercetin-3-O-(2''-O-galactosyl)glucoside	Flavonoids	Flavonols	C27H30O17	627.16	465.1	626.148	[M+H]+	3	56782-99-1	-	209592	219656	215405	108638	96816.9	109251	100874	102118	96396.2	12024.8	12024.8	12024.8	65407.6	104513	60123.8	-
mws0046	Naringin*	Flavonoids	Flavanones	C27H32O14	579.17	271.06	580.179	[M-H]-	3	10236-47-2	C09789	208041	239374	504824	472681	498941	503592	271307	155248	118335	33956.7	28660	10653.4	221380	131999	172920	ko00941,ko01100
Lmsp004301	3',5,5',7-Tetrahydroxyflavanone-7-O-glucoside*	Flavonoids	Flavanones	C21H22O11	451.12	289.07	450.116	[M+H]+	3	-	-	207604	179415	404684	77562.1	108144	134025	1.10055e+06	1.37059e+06	1.81424e+06	58015.9	66663.2	133264	394016	586071	858710	-
Lmnp202744	Cirsiliol-8-C-(2''-Xylosyl)glucoside	Flavonoids	Flavones	C28H32O16	625.18	493.14	624.169	[M+H]+	3	-	-	205688	260890	271319	107672	154288	87510.5	113470	154181	127838	54366.2	64876.8	75243.3	104974	90667	125018	-
Safn006364	Okanin 4'-(6''-acetylglucoside)	Flavonoids	Chalcones	C23H24O12	491.12	287.06	492.127	[M-H]-	3	-	-	205614	182467	205656	37399.7	49231.9	46997.3	126642	107601	164517	25510.2	13710.2	20529.2	94878.8	40700.8	68903.8	-
Lmpp003465	Myricetin-3-O-β-D-glucoside*	Flavonoids	Flavonols	C21H20O13	481.1	319.04	480.09	[M+H]+	3	19833-12-6	-	205589	252843	215917	165704	155327	254790	86146.4	58916.3	31425.4	6285.07	6285.07	6285.07	108962	154948	87865.5	-
Lacp004439	GlucosylPhellamurin	Flavonoids	Flavanonols	C32H40O16	681.24	357.14	680.232	[M+H]+	3	-	-	202769	208566	236079	107323	103493	161484	221162	406938	291818	397408	542681	823736	341575	323649	515692	-
Wacp004716	2',8''-Biapigenin 4'''-O-glucoside*	Flavonoids	Biflavones	C36H28O15	701.15	539.1	700.143	[M+H]+	3	-	-	199976	182225	191743	264361	290413	266873	269560	199793	228210	184088	200357	246718	137523	236849	224850	-
MWStz457	Kaempferol-3-O-rutinoside-7-O-glucoside*	Flavonoids	Flavonols	C33H40O20	755.2	593.16	756.211	[M-H]-	3	34336-18-0	-	197643	198205	205640	10464	17266.1	11926.2	137342	146456	156693	19476.3	17104.8	16922.6	69340.2	96101.4	61189	-
ZBN0295	Diosmetin 7-O-rutinoside*	Flavonoids	Flavones	C28H32O15	607.17	299.06	608.174	[M-H]-	3	520-27-4	C10039	196719	160615	147803	14783.3	18175.9	16970.2	166250	123609	147903	32780	26236	52201.2	115660	112176	134163	-
Lazp002140	Luteolin 7-rutinoside-4'-glucoside	Flavonoids	Flavones	C33H40O20	757.22	449.11	756.211	[M+H]+	3	-	-	193924	254422	192394	23461.5	5497.31	16605.9	166187	206472	181893	17990.3	15880.4	27637	167102	81426.2	142657	-
Rdp04104	2-(3,4-dihydroxyphenyl)-5,7-dihydroxy-3-[(2S,3S,4R,5S,6R)-2,3,5-trihydroxy-6-methyloxan-4-yl]oxychromen-4-one	Flavonoids	Flavonols	C21H20O11	449.11	303.06	448.101	[M+H]+	3	-	-	193735	100283	251105	15599.9	15599.9	15599.9	367787	425113	373735	77999.5	90835.7	152385	197714	176028	180123	-
HJAP135	Pinocembrin-7-O-(6''-O-malonyl)glucoside	Flavonoids	Flavanones	C24H24O12	505.12	257.08	504.127	[M+H]+	3	-	-	190980	205498	217778	137105	155873	136531	69043.5	69878.1	49490.9	13004.7	11037.5	16321.1	104450	96588	98550.8	-
mws1422	(-)-Epiafzelechin	Flavonoids	Flavanols	C15H14O5	275.09	107.05	274.084	[M+H]+	3	24808-04-6	C12128	188630	323011	250744	173561	227196	241337	55415.2	41434.1	93317.3	19184.5	28055	30113	115736	135658	120047	ko00941,ko01110
Lacn005311	Phellatin	Flavonoids	Flavonols	C26H30O12	533.17	371.11	534.174	[M-H]-	2	-	-	184652	193691	101188	118380	187385	179246	159636	253088	226725	243195	296364	358335	202497	169296	171448	-
Hmcp002187	Limocitrin-3-O-galactoside	Flavonoids	Flavonols	C23H24O13	509.13	347.07	508.122	[M+H]+	3	-	-	183150	166180	293836	110657	98907.5	70329.5	140524	176624	162249	64732.2	99239.5	111276	158820	168503	252346	-
Zblp002068	Cyanidin 3-O-glucoside*	Flavonoids	Anthocyanidins	C21H21O11+	449.11	287.06	449.108	[M]+	3	47705-70-4	C08604	180234	292133	232660	104081	187923	176293	88700	123964	110732	82897.4	94720.5	91381.2	108900	114424	93714.4	ko00942,ko01110
MWSHY0095	Tricin	Flavonoids	Flavones	C17H14O7	331.08	271.06	330.074	[M+H]+	3	520-32-1	C10193	177497	175790	198402	84652.6	100270	75890.8	13119	23020.8	13997.3	50520.8	61076.7	55729.6	82371.3	84872	58680.9	-
Safn006393	Patuletin-7-O-Galactoside*	Flavonoids	Flavonols	C22H22O13	493.1	331.051	494.106	[M-H]-	3	-	-	175156	209581	173622	127047	148416	139196	254084	272541	250709	108775	120633	173046	151246	112625	167576	-
Lmgp004332	5,7,4'-Trihydroxy-6,8-dimethoxyisoflavone-7-O-galactoside-rhamnose-rhamnose	Flavonoids	Isoflavones	C35H44O20	785.25	331.08	784.243	[M+H]+	3	-	-	173263	196412	176614	116880	102760	80722.1	32381.5	43673.2	27458.1	5491.62	5491.62	5491.62	67647	90112.3	84432.4	-
ZBN0222	Syringetin-7-O-glucoside*	Flavonoids	Flavonols	C23H24O13	507.11	344.06	508.122	[M-H]-	3	-	-	171249	209820	146054	155354	118350	165353	88366.7	124270	137742	190372	142118	223936	171065	180158	199161	-
Xmyp005654	Kaempferol-4'-O-glucoside*	Flavonoids	Flavonols	C21H20O11	449.11	287.06	448.101	[M+H]+	1	52222-74-9	-	170607	163592	375237	32718.3	32718.3	32718.3	652595	1.0221e+06	1.65132e+06	32718.3	32718.3	32718.3	173914	507361	454928	-
Lahp003408	2-(3,4-dihydroxyphenyl)-4h-chromene-3,5,7-triol-glucoside	Flavonoids	Flavanols	C21H22O11	451.12	243.06	450.116	[M+H]+	3	-	-	170246	111115	128037	137577	134329	104845	72011.1	68374.9	66342	13268.4	13268.4	13268.4	71827.8	100074	91782.8	-
Lamn004461	4'-demethyl-3,9-dihydroeucomin glucosyl rhamnosyl glucoside	Flavonoids	Other Flavonoids	C34H44O19	755.23	593.18	756.248	[M-H]-	3	-	-	169911	154845	147896	1648.51	1648.51	1648.51	145379	135695	131051	8242.56	12866.4	14399.7	102744	59920.6	58266.2	-
PDP155660	Scutellarein 6-glucoside*	Flavonoids	Flavones	C21H20O11	449.11	287.06	448.101	[M+H]+	1	-	-	169603	165778	437182	33155.6	33155.6	33155.6	491792	1.46952e+06	1.22336e+06	33155.6	33155.6	33155.6	214128	421949	504596	-
HJAP011	Chrysoeriol-8-C-glucoside (Scoparin)	Flavonoids	Flavones	C22H22O11	463.11	343.08	462.116	[M+H]+	3	301-16-6	-	169201	160385	176739	213330	272284	270840	275343	217212	257154	181692	207937	114015	127421	68568.2	130627	-
MWStz671	Flavone	Flavonoids	Flavones	C15H10O2	223.08	121.03	222.068	[M+H]+	3	525-82-6	C10043	168111	173564	217210	182588	265320	210982	160365	204884	221795	187415	219624	171499	105799	53108.1	81194.8	-
Lcyp000678	Prudomenin*	Flavonoids	Flavonols	C23H24O12	493.13	331.08	492.127	[M+H]+	3	-	-	165281	83248.9	147253	647902	576855	839961	38685.7	100023	146372	50158.5	97459.5	106225	350882	213714	307529	-
Zbsp004650	Tricin-5-O-Glucoside	Flavonoids	Flavones	C23H24O12	493.13	331.08	492.127	[M+H]+	3	32769-00-9	-	165236	244525	198754	390469	461888	452330	179764	180302	217818	179738	230071	284110	247482	251990	325783	-
Lacn005887	Noricariside	Flavonoids	Flavonols	C26H30O12	533.16	371.11	534.174	[M-H]-	2	-	-	164991	138844	224563	170135	190208	147295	174524	138813	123827	107629	126074	156191	128819	123330	161831	-
ZBN0232	Chrysoeriol-7-O-rutinoside*	Flavonoids	Flavones	C28H32O15	607.17	299.05	608.174	[M-H]-	3	-	-	164706	168850	88625.1	19306.5	20425.3	21225.7	129497	161647	135361	52881.6	26404	32923.3	95272	158705	126058	-
Safn006268	Pterosupin	Flavonoids	Chalcones	C21H24O10	435.13	315.09	436.137	[M-H]-	3	-	-	163821	209329	261530	121971	171570	120707	320535	239415	282406	224750	255380	129451	185407	206972	203584	-
Rdp04590	3-(3,4-Dihydroxyphenyl)-1-(3,4,5-trihydroxyphenyl)prop-2-en-1-one	Flavonoids	Chalcones	C15H12O6	289.07	153.02	288.063	[M+H]+	2	-	-	162435	144878	126478	56296.5	70560.2	46807.4	150078	189267	167923	21865.7	13787.4	33777.7	87495	91771.9	127157	-
Safn002792	Kaempferol-3-O-Gentiobioside-7-O-Rhamnoside*	Flavonoids	Flavonols	C33H40O20	755.2	593.15	756.211	[M-H]-	3	-	-	158816	188658	161988	10584.9	14267.3	17150.3	127589	150849	116995	19744.3	12293	17250.1	51987.9	69133	70533	-
Lmzn001875	Naringenin-7-O-Rutinoside-4'-O-glucoside	Flavonoids	Flavanones	C33H42O19	741.23	579.18	742.232	[M-H]-	3	-	-	157890	178449	252791	147682	203170	200626	98547.4	81271.2	115112	47482.4	38518	54257.1	93368.1	125400	68500.4	-
Rfp05573	Aureusidin 6-rhamnoside	Flavonoids	Aurones	C21H20O10	433.11	287.06	432.106	[M+H]+	3	-	-	157732	165994	118015	127458	87896	33708.6	94795.9	101960	101569	41338.8	24110.6	14484.3	91808	76482.5	112032	-
pma6218	O-MethylNaringenin-8-C-arabinoside	Flavonoids	Flavanones	C21H22O9	419.13	383.1	418.126	[M+H]+	3	-	-	153502	208017	162556	136298	132510	175554	106962	68026.3	74919.8	72250.4	45178	32028.9	61011	76639	68489.5	-
Safn002376	Herbacetin-3,8-Di-O-glucoside	Flavonoids	Flavonols	C27H30O17	625.14	463.09	626.148	[M-H]-	3	-	-	152592	169037	141408	12243.1	12243.1	12243.1	75781.1	109859	91148.7	12243.1	12243.1	12243.1	62130.6	61215.5	61398.4	-
Wacyn05089	1-Methoxybenzoyl-6-O-Galloyl-D-Glucose	Tannins	Tannin	C21H22O12	465.1	313.06	466.111	[M-H]-	2	-	-	149463	116066	108468	147073	72641.9	145014	34699.6	53008.4	88306.1	19165.7	12274.1	10531.5	153581	95850.1	67147.1	-
MWStz718	Limocitrin-3-O-glucoside*	Flavonoids	Flavonols	C23H24O13	507.11	344.05	508.122	[M-H]-	3	38836-51-0	-	143297	123695	176425	82160.5	79923.6	71449.9	133674	88168	91592.2	81710.1	144171	94740.4	101171	118466	163776	-
Wbtp003818	1-hydroxy-7-{[(2s,3r,4s,5r,6r)-3,4,5-trihydroxy-6-(hydroxymethyl)oxan-2-yl]oxy}xanthen-9-one	Flavonoids	Other Flavonoids	C19H18O9	391.1	229.05	390.095	[M+H]+	3	-	-	143088	114762	47181	235641	107528	234469	80195.4	70046.2	61591.7	70731	66726.2	92241.6	74166.8	73752.4	52835.1	-
ZBN0097	Quercetin-5,4'-di-O-glucoside	Flavonoids	Flavonols	C27H30O17	625.14	301.04	626.148	[M-H]-	3	-	-	142240	129231	90078.6	516279	505776	590009	196999	273268	299176	208539	449235	313648	243859	226047	262031	-
Wbtp004961	1,2,4,5-tetrahydroxy-7-(hydroxymethyl)anthracene-9,10-dione*	Flavonoids	Other Flavonoids	C15H10O7	303.05	229.05	302.043	[M+H]+	1	-	-	140207	23540.2	58135.7	2662.76	2662.76	2662.76	56405.5	73594.9	51737	28207.9	27336.1	13313.8	39183.3	40782.6	63506.8	-
Lmtp003948	3',5',5,7-Tetrahydroxy-4'-methoxyflavanone-3'-O-glucoside	Flavonoids	Flavanones	C22H24O12	481.13	319.05	480.127	[M+H]+	3	-	-	139356	542213	195401	124917	88498	184949	4067.89	4067.89	4067.89	42197.9	20339.4	25515.2	73923.6	88315.7	100345	-
Lcfp045371	Myricetin3-rhamnosyl-(1→3)-glucosyl-(1→6)-glucoside	Flavonoids	Flavonols	C33H40O22	789.21	481.098	788.201	[M+H]+	3	-	-	138680	133712	122180	78736.4	84923.7	99228.4	89025.3	73175.1	69438.2	14759.6	17155.7	13480.1	37504.9	51632.5	58521.9	-
Rfp04439	Naringin chalcone	Flavonoids	Chalcones	C27H32O14	581.19	273.07	580.179	[M+H]+	2	-	-	138007	95409.7	218982	148131	124494	100272	138949	247858	210622	26402.7	39971.6	33199.9	131866	168422	258170	-
Hmmp002322	Chrysoeriol-5,7-di-O-rutinoside	Flavonoids	Flavones	C40H52O24	917.29	755.21	916.285	[M+H]+	3	-	-	136354	153745	187543	99341	117708	84016.4	79491	92021	53291.8	9404.3	9404.3	9404.3	47021.5	81476.4	87927	-
Rdp04471	Luteolin-7-O-Alpha-L-Rhamnoside	Flavonoids	Flavones	C21H20O10	433.11	287.06	432.106	[M+H]+	3	18016-54-1	-	135969	169768	93641.9	83700.5	92165.2	36241	33729	98914.2	95640.5	49103.9	43535.9	46340.4	110810	108590	111216	-
MWStz355	Pratensein 7-O-glucopyranoside	Flavonoids	Isoflavones	C22H22O11	461.11	299.06	462.116	[M-H]-	3	36191-03-4	-	135375	184112	152481	89095.7	84036.5	45012	47034.6	79578	94670	87685.1	42865.6	108238	83015.1	109775	86501.8	-
pmp001105	Kaempferol-3-O-neohesperidoside-7-O-glucoside*	Flavonoids	Flavonols	C33H40O20	757.22	287.06	756.211	[M+H]+	3	-	-	134441	164718	64745.6	11900.7	8520.75	12870	56547.4	63676.6	80150.1	1704.15	1704.15	1704.15	28025.2	39662.5	42940	-
mws1066	Narirutin*	Flavonoids	Flavanones	C27H32O14	579.17	271.06	580.179	[M-H]-	3	14259-46-2	C09793	133772	125902	331097	289668	266134	331120	148003	75133.4	63889	15861.5	32979.8	9606.85	151891	112667	105872	-
pme1611	Isohemiphloin	Flavonoids	Flavanones	C21H22O10	433.11	313.07	434.121	[M-H]-	2	3682-02-8	-	129519	164631	59590.9	47065	36756.6	29022.2	109201	179012	163047	5804.43	5804.43	5804.43	62747.3	94865.9	102519	-
Cmxn004016	Dihydromarein	Flavonoids	Chalcones	C21H24O11	451.13	289.08	452.132	[M-H]-	2	-	-	129417	141819	133375	63737.1	104600	80869.5	96884	92883	96807.1	12747.4	12747.4	12747.4	97432.5	99392.3	91771.7	-
Hmln003178	Nitensoside A	Flavonoids	Flavones	C28H32O15	607.17	179.05	608.174	[M-H]-	3	-	-	127647	159491	184317	129360	125575	147997	200076	168811	188745	208854	252460	267986	140145	132461	157751	-
Zapp009018	2',6'-dimethoxy-4,4'-di-hydroxychalcone*	Flavonoids	Chalcones	C17H16O5	301.11	181.05	300.1	[M+H]+	3	123316-64-3	-	127399	175119	631817	413877	522013	359377	359366	474483	496865	54477.1	428924	34394.1	162501	151988	150022	-
Lmtn002997	Mearnsetin-3-O-glucoside*	Flavonoids	Flavonols	C22H22O13	493.1	331.05	494.106	[M-H]-	3	-	-	125062	172209	134621	124092	105397	103638	231925	267653	310693	120867	143143	158488	137589	137773	165222	-
Lmwp003442	Amoenin*	Flavonoids	Flavonols	C21H20O11	449.11	287.06	448.101	[M+H]+	2	-	-	124049	222814	104894	10778.7	20073.9	25497.4	34325.1	67974.6	70263.2	2155.74	2155.74	2155.74	32357.9	34380.1	58734.1	-
Zmmp003756	Malvidin-3-O-(2'''-O-feruloyl)rutinoside-5-O-glucoside	Flavonoids	Anthocyanidins	C45H53O24+	977.29	331.08	977.292	[M]+	3	-	-	123554	242282	324615	136106	170822	150987	96818.5	84547.5	45565.5	14089	23615	11018.8	127385	129597	120979	-
Lmqn006260	2',3',4',5,7-pentahydroxyflavone*	Flavonoids	Flavones	C15H10O7	301.04	151	302.043	[M-H]-	3	-	-	122256	133471	155708	121369	161064	73866.9	98720.1	112142	94686.6	80201.1	94002.6	85265.4	48164.9	54381.2	43948.8	-
Hmzp004605	Ladanetin-6-O-β-D-glucoside*	Flavonoids	Flavones	C22H22O11	463.13	301.08	462.116	[M+H]+	3	-	-	120892	78158.8	95989.4	102837	65178.7	73486.4	71730.6	60671.3	56176.5	75960	67411.2	38236.7	72630.6	35249.8	76038	-
Safn003136	Isorhamnetin 3,4'-Diglucoside	Flavonoids	Flavonols	C28H32O17	639.16	477.1	640.164	[M-H]-	3	-	-	117580	84916.6	63696.8	5354.86	5354.86	5354.86	107195	95617.5	86802.2	5354.86	5354.86	5354.86	38689.8	27272.9	26774.3	-
PDP002619	Herbacetin 8-rhamnoside	Flavonoids	Flavonols	C21H20O11	449.11	303.05	448.101	[M+H]+	3	-	-	116749	55478.4	114477	43809	67170.8	92851.4	93449.8	285437	156929	110292	137204	135716	158108	127714	110498	-
MWSHY0022	Flavokawain C*	Flavonoids	Chalcones	C17H16O5	301.11	181.05	300.1	[M+H]+	3	37308-75-1	-	115676	222143	631367	420499	557356	362236	327880	442183	476908	47563.8	439233	41683.6	158441	122765	156096	-
Hmgp002189	Homoplantaginin*	Flavonoids	Flavones	C22H22O11	463.13	301.07	462.116	[M+H]+	3	17680-84-1	C17762	114965	139562	129434	96115.2	107571	93500.7	101245	89271.6	98554	76793.2	96089.2	80624.6	103740	98066.1	89880.8	-
MWSslk013	Tectoridin*	Flavonoids	Isoflavones	C22H22O11	463.12	301.09	462.116	[M+H]+	3	611-40-5	C10533	112738	91840.4	108414	71278.3	76566.9	75373.8	127807	109228	168379	153862	226856	266874	132592	91640.6	136003	-
HJAP134	Pinocembrin-7-O-sophoroside	Flavonoids	Flavanones	C27H32O14	581.18	257.08	580.179	[M+H]+	3	-	-	111667	130655	124539	101097	112870	87188.8	40096.4	30985.5	30103	6020.61	6020.61	6020.61	55284.7	43307.7	55338.1	-
Zbnn005420	Eriodictyol-7-O-(6''-malonyl)glucoside	Flavonoids	Flavanones	C24H24O14	535.11	287.05	536.117	[M-H]-	3	-	-	111523	99219.9	200148	46888.7	46867.1	45824.8	1280.24	1280.24	1280.24	20160.8	13797.6	6401.2	54581.9	84312.8	84111.9	-
MWStz610	Diosmetin-7-O-glucoside*	Flavonoids	Flavones	C22H22O11	463.12	301.07	462.116	[M+H]+	3	20126-59-4	-	110796	104285	130010	104593	108175	83657.6	125741	134674	161471	129409	177562	210710	124576	138968	137002	-
pmp000573	Acacetin-7-O-galactoside	Flavonoids	Flavones	C22H22O10	447.13	285.08	446.121	[M+H]+	3	-	-	110484	72314.9	59570.2	70876.3	64206.7	61960.9	86779.4	93198.4	106843	147610	147778	125658	71251.9	92727.4	92802.9	-
MWStz439	Kaempferol-3-O-(6''-Rhamnosyl-2''-Glucosyl)Glucoside (Camelliaside A)	Flavonoids	Flavonols	C33H40O20	757.22	287.06	756.211	[M+H]+	3	135095-52-2	-	107475	163180	82033.6	1086.08	15084.7	9405.04	65918.2	58443.6	54947.9	7505.26	5236.31	10139	20249.1	49223.1	41559.4	-
MWStz547	Yuanhuanin*	Flavonoids	Flavones	C22H22O11	463.12	301.08	462.116	[M+H]+	3	83133-14-6	-	106837	106764	159972	147802	128901	113723	100655	105418	154494	197887	209191	199592	206179	130157	130016	-
pmp001014	1-Glycosyloxy-2-hydroxy-4-methoxyxanthone	Flavonoids	Other Flavonoids	C20H20O10	421.11	259.1	420.106	[M+H]+	3	-	-	106195	123665	85960.3	21534.2	17366.2	29852.6	186046	197334	159505	31807.9	34610.3	26325.4	69989.5	90292.8	74310.9	-
Zblp001862	Delphinidin-3-O-galactoside	Flavonoids	Anthocyanidins	C21H21O12+	465.1	303.05	465.103	[M]+	3	28500-00-7	-	104577	168860	71379.7	82867.3	47433.3	68732.8	85296.3	106925	74080	72637.1	70372	90528	18571.1	54181.2	52858.9	-
MWSprf137	Acacetin-7-O-glucoside (Tilianin)	Flavonoids	Flavones	C22H22O10	447.13	285.08	446.121	[M+H]+	3	4291-60-5	-	103851	70567.7	81888.6	86411	82346.6	87291	127851	117670	129955	162019	147944	153085	74278.5	94353.3	144017	-
MWSslk181	Isoliquiritin	Flavonoids	Chalcones	C21H22O9	419.13	257.09	418.126	[M+H]+	3	5041-81-6	C16978	103454	94992	103693	65891.8	73604.5	80679.4	41260.7	27616.7	22010.6	4402.13	4402.13	4402.13	57216.7	37473.2	23430.9	-
Safn005941	Ranupenin 3-galactoside-8-glucoside	Flavonoids	Flavonols	C28H32O18	655.15	493.1	656.159	[M-H]-	3	-	-	99928.9	120968	191968	167526	170483	208728	96033.7	94165.8	71486.5	107353	110247	117577	92376.9	79407	68666.1	-
Ybnn006457	Artocarpanone	Flavonoids	Flavanones	C16H14O6	301.07	151	302.079	[M-H]-	3	-	-	99005.2	98167.1	103915	87096.4	126017	72745.5	70864	86669.1	68686	55864.6	82120.1	72391.9	29584.2	32971.6	25990.2	-
Lmdn005433	Gossypetin-8-O-β-D-glucuronide	Flavonoids	Flavonols	C21H18O14	493.06	317.03	494.07	[M-H]-	3	-	-	98809.9	135552	296686	324531	282141	270462	58323.5	95755.9	105193	278894	275015	412474	119559	170682	137868	-
Zbln006102	3,3'-O-Dimethylellagic Acid	Tannins	Tannin	C16H10O8	329.03	298.98	330.038	[M-H]-	3	2239-88-5	-	97449.3	140748	154183	33935.5	33743.4	27644.3	175403	180310	157514	58904.2	67629.6	77076	82736.8	76996.9	69943.2	-
Hmmn002781	Eriodictyol-7-O-rutinoside-5-O-(6''-O-glucosyl)glucuronide	Flavonoids	Flavanones	C39H50O26	933.27	479.11	934.259	[M-H]-	3	-	-	97380.3	170667	158427	99275.6	144946	97564.8	72211.4	65599.8	48424.8	9684.97	9684.97	9684.97	54750.5	117042	71851.9	-
Lakp005883	Feruloyl quercitrin	Flavonoids	Flavonols	C31H28O14	625.15	177.05	624.148	[M+H]+	3	-	-	96774.4	112212	87548.1	131669	118329	145922	94958.5	67346.5	72740.1	96026.7	112369	73438.5	97958	80509.4	119497	-
Safn006322	Ranupenin 3-rutinoside	Flavonoids	Flavonols	C28H32O17	639.16	330.04	640.164	[M-H]-	2	-	-	96665.7	94366.5	205788	144402	165096	134311	61396.8	39128.9	18773.3	20879.9	18684.1	13580.7	48650.6	111111	53724	-
ZBN0264	Tricin-4'-O-syringylglyceryl ether-7-O-glucoside	Flavonoids	Flavones	C34H38O17	717.2	329.07	718.211	[M-H]-	3	-	-	95523.1	110964	106924	112030	101516	112073	25381.8	29733.4	25835.2	36936	36022.8	37334	56762.6	50465.6	47760.5	-
MWSN0060	Glycitin	Flavonoids	Isoflavones	C22H22O10	445.11	282.05	446.121	[M-H]-	3	40246-10-4	C16195	94583.1	98849.2	100707	89695.6	94713.2	75177.6	144096	183927	138441	242552	247719	254747	117260	110600	109567	ko00943
MWStz593	Gossypetin 8-O-glucoside	Flavonoids	Flavonols	C21H20O13	481.1	319.05	480.09	[M+H]+	3	652-78-8	C10051	94099.4	67383.3	60708.1	38344	33671	23855	47597.8	50503.2	20729	3972.3	3972.3	3972.3	39965.6	35315.7	19861.5	-
Lasp002993	Isobavachalcone glucoside	Flavonoids	Chalcones	C26H30O9	487.19	325.14	486.189	[M+H]+	3	-	-	93707	97145.3	60663.3	82772	131180	118476	165419	105081	218046	182771	258198	192835	168967	142808	166176	-
Lasp011528	2-(2',4'-Dilhydroxyphenyl)-8,8-dimethyl-10-(3-methyl-2-butenyl)-8H-pyreano[2,3-d]chromam-4-one)	Flavonoids	Flavanones	C30H36O5	477.26	149.02	476.256	[M+H]+	3	-	-	92961.6	98325.1	107228	258234	309626	269044	65366.2	76530	77678.4	49008	50229	52492.2	124247	121148	133061	-
MWSHY0097	Epimedin C	Flavonoids	Flavonols	C39H50O19	823.3	531.2	822.295	[M+H]+	3	110642-44-9	-	91860.7	118050	169841	57509.9	89299.4	79896.8	55711.2	59774.2	43723.8	32329.7	42830.5	47898.3	39657.4	55235.6	45661.4	-
Lasp011817	Shandougenine C	Flavonoids	Flavanones	C30H36O5	477.27	149.02	476.256	[M+H]+	3	-	-	91250.4	100442	93500.8	262277	305608	277573	69786.2	75310	87329	56509.4	59612.6	54351.3	127492	119131	138853	-
ZBN0261	Tricin-7-O-(2''-Sinapoyl)glucoside	Flavonoids	Flavones	C34H34O16	697.18	329.07	698.185	[M-H]-	3	-	-	89861.4	69223.1	54116.1	38237.2	44385.5	47259.7	69939.9	65872.4	59466.4	13842.5	20455.1	6257.6	60649.7	37614	41048.8	-
Safn007426	Naringenin 7-O-β-D-glucoside 6''-acetate	Flavonoids	Flavones	C23H24O11	475.13	271.07	476.132	[M-H]-	3	-	-	89650.2	81338.8	88797.1	62497.4	61822.5	40558.1	87174	46335	52894.4	19567.2	16671.7	13650.5	37230.1	23452.8	38568.7	-
pmb0578	Luteolin-7-O-(6''-sinapoyl)glucoside	Flavonoids	Flavones	C32H30O15	655.17	207	654.159	[M+H]+	3	-	-	88884.8	94964.8	96041	8966.21	8966.21	8966.21	77818.1	44831.1	59379.8	8966.21	8966.21	8966.21	47764.1	50372	47528.7	-
Lmqn009304	Eucalyptin (5-Hydroxy-7,4'-dimethoxy-6,8-dimethylflavone)	Flavonoids	Flavones	C19H18O5	325.11	293.08	326.115	[M-H]-	3	3122-88-1	-	86135.5	99392.7	95440.2	57547.8	56788.2	45930	62200.9	65980.3	56073.9	100172	86499.9	88033	64932.1	65495.1	74102.3	-
Lmsp003161	Kaempferol-3-O-sophoroside-7-O-rhamnoside*	Flavonoids	Flavonols	C33H40O20	757.22	287.06	756.211	[M+H]+	3	-	-	85077	204581	56859.2	16377.3	6435	4165.38	60322.9	60291.4	85332.6	8579.74	7323.94	9243.06	50864.8	27075.2	35722.6	-
Zmgp004060	paratensein-7-O-glucoside*	Flavonoids	Isoflavones	C22H22O11	463.12	301.07	462.116	[M+H]+	3	-	-	84710.1	115974	98136.4	102670	114040	101313	139573	89640.5	42922.5	221685	99028.8	110738	77346.8	111807	72223.7	-
Lcsn003955	Maesopsin*	Flavonoids	Aurones	C15H12O6	287.05	125.03	288.063	[M-H]-	3	5989-16-2	C22553	84048.2	49133.4	33307.4	14396.6	28616.8	36289.4	20543.2	18774.6	15585.4	2879.31	2879.31	2879.31	34790.8	41955.5	21102.8	ko01100
Lcfn005033	7-O-methylmyricetin	Flavonoids	Flavonols	C16H12O8	331.05	316.03	332.053	[M-H]-	3	16280-27-6	-	83942.1	133130	101477	90443.7	109947	95184	86512.5	112219	93505.1	70369.8	65091.3	102896	80219.6	90123.8	98575.3	-
Zmmp003631	Peonidin-3-(p-coumaroyl)-rutinoside-5-glucoside	Flavonoids	Anthocyanidins	C43H49O22+	917.27	301.07	917.271	[M]+	3	-	C16293	83881.9	86331.8	80919.5	86424.3	49404.5	75350.9	39248.7	29682.8	12537.5	2205.41	2205.41	2205.41	25062.4	18805.3	11027	ko00942
Sasp006508	7-hydroxy-3-(4-methoxyphenyl)-4-propylchromen-2-one	Flavonoids	Flavones	C19H18O4	311.13	251.11	310.12	[M+H]+	2	5219-18-1	-	82409.6	97480.9	118812	112385	151535	141902	95527.8	77253.8	41113.6	94142.8	99636.1	54623.4	101674	73728.3	47429.9	-
Lmsp008681	5-Hydroxy-7,8,4'-Trimethoxyflavanone	Flavonoids	Flavanones	C18H18O6	331.12	197.05	330.11	[M+H]+	3	-	-	81319.6	90630.2	87439.5	50776	47729.8	45795.8	6133.3	10292.7	5386.97	20607.4	25801.2	30287.2	34790.2	45654.4	44101.4	-
ZBN0183	Chrysoeriol-7-O-gentiobioside	Flavonoids	Flavones	C28H32O16	623.16	299.06	624.169	[M-H]-	3	-	-	81088.6	71632.1	23249.3	19947	1679.82	8374.01	34588.1	76410.7	83282.4	335.964	335.964	335.964	24689	41724.6	38398.8	-
Zmhp002640	6-Hydroxykaempferol-3-O-rutinoside-6-O-glucoside	Flavonoids	Flavonols	C33H40O21	773.21	303.05	772.206	[M+H]+	3	-	-	80814.6	85201	56479.5	29445.7	24359.9	30299.9	65326.4	54903.2	52359.2	36106.8	24990.2	29124.7	36716.4	73513.2	44033.8	-
ZBN0074	Luteoforol	Flavonoids	Flavanols	C15H14O6	289.07	125.02	290.079	[M-H]-	3	13392-26-2	C05907	80471.8	106068	61481.9	57463.1	48826.1	48065	54382.9	76956.8	76551.3	13572	14698.2	8355.19	41133.9	22134.1	24383.6	ko00941
Lczp000057	Eschweilenol C	Tannins	Tannin	C20H16O12	449.07	303.01	448.064	[M+H]+	3	211371-02-7	-	80234.8	120194	67168.7	76396.7	64395.3	102346	146575	62119.2	125207	137888	104136	73749.1	92021	62425.7	43180.4	-
MWStz491	3,3'-Di-O-methylellagic acid 4'-glucoside	Tannins	Tannin	C22H20O13	491.08	328.02	492.09	[M-H]-	3	51803-68-0	-	78897	111928	62264.4	31182.1	67359.1	46744.7	28365.7	47720.2	36579.3	73686.1	93374.3	96151.9	57235.3	67048.4	68276.4	-
Lhmp122220	6-Methoxyhomopterocarpin	Flavonoids	Isoflavones	C18H18O5	315.12	149.06	314.115	[M+H]+	3	-	-	78202.1	101928	93130.2	74971.6	61190.5	126136	72805.5	61055.2	91328	41705.4	94496.2	46018.4	58944	51937.7	44127.5	-
ZBN0061	Quercetin-3',4'-dimethyl ether*	Flavonoids	Flavonols	C17H14O7	329.07	314.06	330.074	[M-H]-	3	3306-29-4	-	77945.5	97315	94399.3	39930.7	46904.6	44645.7	426401	459325	473506	139422	137238	157916	140583	183226	156032	-
Layp005773	Ageconyflavone B-4'-glucoside*	Flavonoids	Flavones	C25H28O12	521.17	359.11	520.158	[M+H]+	3	-	-	76605.4	106207	63767.3	61859.7	49985	68508.3	52193.2	33491	27076.1	51454.8	29155.1	21073.9	55360.6	51664	60095.3	-
ZBN0380	Bisepifisetinidol-(4β,6:4β,8)-Catechin	Flavonoids	Flavanols	C45H38O16	833.21	543.13	834.216	[M-H]-	3	-	-	74891.1	80887.8	67319.8	67080.2	87175.5	115165	7579.6	7579.6	7579.6	7579.6	7579.6	7579.6	37898	59708	78836.6	-
ZBN0376	Myricetindiglucoside	Flavonoids	Flavonols	C27H30O18	641.14	479.09	642.143	[M-H]-	3	-	-	73689.3	64033.7	74986	60503.7	42701.8	63611.4	156781	134979	142875	156993	129892	143413	69270	81449.6	97036	-
Lmmp002529	Gossypetin-3-O-rutinoside-8-O-rhamnoside	Flavonoids	Flavonols	C33H40O21	773.21	465.1	772.206	[M+H]+	3	-	-	72013.4	57897.4	66729.1	7063.2	7063.2	7063.2	35316	67178.6	90492.5	7063.2	7063.2	7063.2	52970	46546.2	60045.6	-
Zbnp004766	Limocitrin-7-O-glucoside	Flavonoids	Flavonols	C23H24O13	509.13	347.07	508.122	[M+H]+	3	-	-	70557.7	34271.2	56680.6	6854.25	6854.25	6854.25	78205.6	152407	271329	41612.3	138224	117406	59493.8	133893	157177	-
MWSHY0185	Isomangiferin	Flavonoids	Other Flavonoids	C19H18O11	423.09	303.05	422.085	[M+H]+	3	24699-16-9	C16979	70365	70900.6	48409.2	58764.3	104203	69922.4	145386	139484	148069	69932.4	61795.8	59035.3	88071	107783	83944.7	-
HJAP020	Eriodictyol-5,3'-Di-O-glucoside	Flavonoids	Flavanones	C27H32O16	613.15	289.07	612.169	[M+H]+	3	-	-	70242.7	69493.9	66601.9	269424	275023	255562	79089.5	89646.9	89574.9	78630.9	86820.3	97647.1	116235	125405	98083.9	-
Zmsp002938	Quercetin 3-rutinoside-7-glucoside*	Flavonoids	Flavonols	C33H40O21	773.22	303.05	772.206	[M+H]+	3	30311-61-6	-	69769	76288.6	69114.7	27116.9	26364.4	27220	56386.1	71029.4	64733.9	13915.1	30538.8	26952.8	36031.1	52794.7	48419.4	-
pmp000170	Andrographidine C	Flavonoids	Flavones	C23H24O10	461.14	299.09	460.137	[M+H]+	3	113963-39-6	-	68734.6	62788.7	75579.8	11947.6	17881.8	8604.16	38810.6	27699.8	41170.3	6686.27	9557.48	10853.8	25229.5	29343.5	34037.6	-
Lmfp002421	Quercetin-3-O-[rhamnosyl(1→2)glucosyl]-5-O-glucoside*	Flavonoids	Flavonols	C33H40O21	773.21	303.05	772.206	[M+H]+	3	-	-	68321.3	85639.4	59213.8	24007	9292.23	16732.8	58325.6	53873.1	50182.2	39693.2	27473.2	28686.1	45471.2	29104.1	45388.1	-
ZBN0018	Apigenin-7-O-(2''-O-glucuronyl)glucuronide-4'-O-glucuronide	Flavonoids	Flavones	C33H34O23	797.14	351.06	798.149	[M-H]-	3	-	-	67999.3	68558.5	62330.4	88176.3	114040	167771	193586	174439	244455	93977.6	136286	112341	141979	133145	96619.8	-
Wagp005813	5-Hydroxy-7,8,2',3'-Tetramethoxyflavone 5-Glucoside*	Flavonoids	Flavones	C25H28O12	521.16	359.11	520.158	[M+H]+	3	-	-	67909.1	76866.3	63523.6	79196.5	84076.4	65274.2	57612.5	50696.8	32564.4	41988.6	42501.9	42575.1	71669.6	51206	51267.7	-
Zmhn001934	Polygonimitin B	Flavonoids	Other Flavonoids	C21H22O9	417.12	255.07	418.126	[M-H]-	3	-	C17809	67487.5	62511.1	74893.6	64547	70719.3	66539.5	75129.6	145943	78388.7	59264	88607	39060.4	65990.5	61815	52023.5	-
WaYn003347	Glochiflavanoside A	Flavonoids	Flavanols	C23H28O11	479.15	317.1	480.163	[M-H]-	3	-	-	65738.8	76131.8	89614.3	60595.1	82648.5	69407.3	11475.3	11475.3	11475.3	11475.3	11475.3	11475.3	74201.1	57376.4	66313.7	-
Rfp03415	Maritimetin 7-glucoside*	Flavonoids	Aurones	C21H20O11	449.11	287.06	448.101	[M+H]+	2	-	-	65556	152094	69134.3	7848.96	7848.96	7848.96	87006.7	51368.4	66434.7	7848.96	7848.96	7848.96	48610.4	39244.8	44720.9	-
PDP004292	6-Hydroxyluteolin 6-rhamnoside*	Flavonoids	Flavones	C21H20O11	449.11	303.05	448.101	[M+H]+	1	-	-	64123.1	71332	29195.2	2856.48	2856.48	2856.48	28069.6	14282.4	19189	2856.48	2856.48	2856.48	27500.7	31429.2	27563.8	-
MWSHY0174	(-)-Epicatechin	Flavonoids	Flavanols	C15H14O6	291.09	139.04	290.079	[M+H]+	3	490-46-0	C09727	63366.2	25639.7	34653.3	29818.4	50786.3	87804	118223	80031	80407.3	96071.1	54517.2	46940.7	145413	91772.4	118899	ko00941,ko01100,ko01110
Wbtn005728	Tetrahydroswertianolin	Flavonoids	Other Flavonoids	C20H24O11	439.12	277.07	440.132	[M-H]-	3	189289-76-7	-	62530.4	92690.1	102046	57879.5	98089.8	74449	86037	106363	52727.9	120923	94613.1	119354	78683.9	53605.7	77026	-
pmb0680	Vitexin-7-O-(6''-p-coumaroyl)glucoside	Flavonoids	Flavones	C36H36O17	741.2	147.3	740.195	[M+H]+	3	-	-	61258.9	62881.2	111249	42205.2	27282.6	30449.6	49476.7	65018.2	34747.4	22935.1	33195.7	16207.7	45236.5	49437.3	63421.4	-
Lmsp002982	Quercetin-3-O-sophoroside-7-O-rhamnoside*	Flavonoids	Flavonols	C33H40O21	773.21	303.05	772.206	[M+H]+	3	-	-	59778	63945.5	93571.1	23423.3	21244.5	29624.6	77850.6	62544	61427.2	27719.8	21936.1	38247	35603.9	54768.5	63325.8	-
Xmyp005599	Kaempferol-3-O-galactoside-4'-O-glucoside	Flavonoids	Flavonols	C27H30O16	611.16	287.06	610.153	[M+H]+	3	-	-	59182.1	60333	51137.3	33011.9	27552.3	80225.7	60770.2	36982.3	37725.7	22825.8	19429.3	18860.7	46923.7	22215.2	32324.7	-
Lmcp004347	Cyanidin-3-O-(6''-O-caffeoyl-2''-O-xylosyl)glucoside	Flavonoids	Anthocyanidins	C35H35O18+	743.18	287.06	743.182	[M]+	3	-	-	58230	22334.3	77667	20503.3	19429.3	12961	284699	289551	305743	40440	57049.9	51674.6	127797	88083.3	100276	-
mws0055	Tangeretin*	Flavonoids	Flavones	C20H20O7	373.13	343.09	372.121	[M+H]+	3	481-53-8	C10190	57261.6	55080.9	53534.6	43772.3	43735.9	45848.4	76608.3	68458.1	79831.4	67967.8	57447.5	43782.7	43141.8	50411.1	52561.5	-
Lmdp003509	Quercetin-3-O-xyloside (Reynoutrin)*	Flavonoids	Flavonols	C20H18O11	435.09	303.06	434.085	[M+H]+	3	549-32-6	-	57216.7	42213.6	31089.6	6217.92	6217.92	6217.92	43442.9	67241.4	58468.9	6217.92	6217.92	6217.92	42401.7	31391.2	34257.3	-
Lmdn003665	Farrerol-5,7-di-O-glucoside	Flavonoids	Flavanones	C29H36O15	623.2	299.09	624.205	[M-H]-	3	-	-	55873.8	65995.3	45322.2	21263	15053	15569.3	101840	88376.1	97807.6	24445.8	17900.2	17274.8	34021.4	23047.5	26884	-
PDP191874	3-(2,4-dihydroxyphenyl)-1-(3,4,5-trihydroxyphenyl)prop-2-en-1-one	Flavonoids	Chalcones	C15H12O6	289.07	153.02	288.063	[M+H]+	2	-	-	55708.9	60260.4	104078	30540.9	71232.5	35956.6	153294	183954	155658	23000	26062.5	11473.9	95037.2	77380.6	100362	-
Wbtp004753	1,2,3,7,8-pentahydroxy-6-methylanthracene-9,10-dione*	Flavonoids	Other Flavonoids	C15H10O7	303.05	229.05	302.043	[M+H]+	1	-	-	55650.4	36215.7	33441.3	51562.3	14149.1	33992.4	49744.1	78552.5	57197.1	36838.3	56617.1	38927.9	56620.1	54352.2	72632.5	-
Wbtn006715	1,2,4,5,8-pentahydroxy-6-methylanthracene-9,10-dione*	Flavonoids	Other Flavonoids	C15H10O7	301.04	151	302.043	[M-H]-	3	-	-	55471.1	58058.9	57279.7	49906	58610.5	29126	32743.7	54448.2	40169	28836.7	40937.5	36216	22113.5	23792	19477.5	-
ZBN0111	Kaempferol-3-O-(2''-feruloyl)glucosyl-(1→2)-(6''-malonyl)glucoside	Flavonoids	Flavonols	C40H40O22	871.19	623.14	872.201	[M-H]-	3	-	-	55260.1	91243.2	82146.4	164818	185613	188955	110202	102077	138480	107272	142920	148138	106595	96795.8	90623.2	-
mws0919	Afzelin	Flavonoids	Flavonols	C21H20O10	431.1	285.04	432.106	[M-H]-	3	482-39-3	C16911	55033.2	31853.6	39515.6	45541.4	254968	23377.9	28885.5	19673.6	22161.9	20805.7	17793.4	15862.1	53351.4	58638.7	60261.4	ko00944
MWSHY0089	Sakuranetin	Flavonoids	Flavanones	C16H14O5	287.09	167.03	286.084	[M+H]+	3	2957-21-3	C09833	54402.8	110242	404293	259224	333422	236574	228239	303135	309143	42204	244173	9442.49	92585	66851.2	60343.6	ko00941,ko01110
ZBN0356	Fukinolic acid	Tannins	Tannin	C20H18O11	433.08	179.03	434.085	[M-H]-	2	50982-40-6	-	53941	57493.8	81916.5	115583	97522.6	86642.3	53585.9	16381.4	11643.7	36879.3	40631.6	44680.6	176982	111497	199204	-
Zbnp004589	Limocitrin 7-neohesperidoside	Flavonoids	Flavonols	C29H34O17	655.19	347.07	654.18	[M+H]+	3	-	-	53827.4	54148	74445.2	35831.9	67097.5	61771.2	58430.1	42215.4	50800.6	62817	52243.1	78648	88924.5	82881.3	69511	-
pme0376	Naringenin*	Flavonoids	Flavanones	C15H12O5	271.06	151	272.068	[M-H]-	1	480-41-1	C00509	53754.2	63070	59785.4	38115.7	32830.1	53504.2	24215.1	32262.7	17063.4	4213.42	12030.3	3501.18	49688.5	35963.4	48373	ko00941,ko00943,ko01100,ko01110
HJN039	Myricetin-3-O-(2''-galloyl-4''-acetyl)rhamnoside	Flavonoids	Flavonols	C30H26O17	657.11	505.1	658.117	[M-H]-	3	-	-	53470.4	66092.1	47740.1	110598	90549.8	85001.7	17511.8	26837.6	31546.1	46363.1	50993.9	39164.5	47374.1	47932.6	60083.9	-
WaXYp05322	2',4',6',3-Tetrahydroxy-4-methoxychalcone	Flavonoids	Chalcones	C16H14O6	303.09	153.02	302.078	[M+H]+	2	75679-30-0	-	53196.8	51026.5	49948.7	101255	72464.2	63496.5	52405.2	51071.2	21955.4	64298.2	53561.6	38305.2	44662.8	61210.3	67588.5	-
pmp000161	5,2'-Dihydroxy-7,8-dimethoxyflavone	Flavonoids	Flavones	C17H14O6	315.09	271.06	314.079	[M+H]+	3	41060-16-6	-	52994.8	94441.4	127408	55067.6	106142	50779.8	2375.57	2375.57	2375.57	11877.9	12281.9	14504.6	54758.3	40376.4	35706.4	-
ZBN0123	Quercetin-3-O-(6''-O-p-Coumaroyl)galactoside	Flavonoids	Flavonols	C30H26O14	609.12	301.04	610.132	[M-H]-	3	-	-	52682.3	49485.6	41596.6	37607.8	42649.3	23150.6	17286.9	26425.3	28166.4	19082.4	12536.5	8461.11	90181.2	68001.8	59803.9	-
ZBN0433	Naringenin-7-O-(6''-malonyl)glucoside	Flavonoids	Flavanones	C24H24O13	519.11	271.06	520.122	[M-H]-	3	-	-	52023.1	54882.3	22023.7	17931.6	31741.8	27678.6	27844.8	26105.7	24294	3586.33	3586.33	3586.33	28187.8	20942.6	31395.7	-
PDP197264	2-(2,4-dihydroxyphenyl)-7-hydroxy-3-methoxy-5-[3,4,5-trihydroxy-6-(hydroxymethyl)oxan-2-yl]oxychromen-4-one	Flavonoids	Flavonols	C22H22O12	479.12	317.07	478.111	[M+H]+	3	-	-	51665.5	31673.2	52348	70581.6	48121.6	51416.6	42189	68852.7	44833.9	61093.5	42672.5	50029.6	56488.3	27225.7	60642.8	-
MWSHY0162	Quercetin 3-O-beta-D-glucosyl-(1->2)-beta-D-glucoside	Flavonoids	Flavonols	C27H30O17	627.16	303.06	626.148	[M+H]+	3	18609-17-1	C12667	51400.2	54714.2	57084.2	19283.5	14268.3	10998.1	24169.6	52789.1	53484.8	2199.62	2199.62	2199.62	15564.6	30946.2	37554.1	ko00944,ko01110
Safp008193	Kaempferol-3-O-Apiosyl-(1→2)-Galactoside	Flavonoids	Flavonols	C26H28O15	581.15	287.06	580.143	[M+H]+	3	-	-	51283.4	38936.8	42324.3	2153.4	2153.4	2153.4	17196.2	10767	27881	2153.4	2153.4	2153.4	11016.4	15695.6	16779.5	-
ZBN0116	Kaempferol-3-O-neohesperidoside-7-O-(2''-feruloyl)glucoside	Flavonoids	Flavonols	C43H48O23	931.25	623.14	932.259	[M-H]-	3	-	-	49081.1	43473.5	26860.7	34646.1	26289.9	51430.6	3676.47	3676.47	3676.47	3676.47	3676.47	3676.47	18737.8	18382.3	26602	-
Hmdn001667	Ellagic acid-4-O-glucoside	Tannins	Tannin	C20H16O13	463.05	300.99	464.059	[M-H]-	3	-	-	47334	43204.4	22542.2	1717.59	1717.59	1717.59	8587.96	14746	13307.2	16118.5	12684.3	16138.9	15809.6	34159	17905.8	-
Zblp002245	Petunidin 3-O-glucoside	Flavonoids	Anthocyanidins	C22H23O12+	479.12	317.07	479.118	[M]+	3	71991-88-3	C12139	46737.4	37720.4	38765.2	73703.7	75366.3	48613.4	25855.3	50809.6	50358.8	68754.4	81608.3	57805.1	71014.7	34476.4	62375	ko00942
MWSHY0132	Quercitrin*	Flavonoids	Flavonols	C21H20O11	449.11	303.05	448.101	[M+H]+	1	522-12-3	C01750	46716.1	47210.4	33208.4	3401.03	3401.03	3401.03	49857.5	25456.6	65788.8	22725	21427.9	22975	30167.3	38006.9	17005.2	ko00944
pme0321	Kaempferol-7-O-rhamnoside	Flavonoids	Flavonols	C21H20O10	431.1	285.04	432.106	[M-H]-	3	20196-89-8	-	46293.7	47272.3	34291.1	35970.8	194690	22267.2	23540.9	28262.8	17666.6	14093.9	17046.3	10934.2	54314.9	55207.7	41409.4	-
Lmsp004521	1-O-Cinnamoyl-4,6-(S)-HHDP-β-D-glucose	Tannins	Tannin	C29H24O15	613.12	147.04	612.111	[M+H]+	3	-	-	46223.4	31353.5	88929	1879.8	1879.8	1879.8	66938.5	104587	90227.7	9399	21268.1	32001.5	43364	47174.7	60455	-
Zmxp003107	Luteolin-7,3'-di-O-glucoside	Flavonoids	Flavones	C27H30O16	611.16	287.06	610.153	[M+H]+	3	52187-80-1	-	45854.9	60623.1	65403.4	61407.1	63775.2	36301	40142.5	30703.6	33843.5	26839.7	47168.4	24272.9	34597.5	40131.1	33950	-
Wagp004812	Salvigenin 5-O-glucoside	Flavonoids	Flavones	C24H26O11	491.15	329.1	490.147	[M+H]+	3	-	-	45665.9	85993.6	4854.14	122538	108110	67105.8	134840	105515	109908	970.828	970.828	970.828	53481.6	79631.7	76134.1	-
Lmcp005542	Delphinidin 3-O-(6-caffeoyl-beta-D-glucoside)	Flavonoids	Anthocyanidins	C30H27O15+	627.13	303.05	627.134	[M]+	3	-	C16367	45604.4	88878.5	72692.6	103127	102319	125365	59015.6	40773.6	35966.5	10301.6	31787.4	22932.2	59746.3	45749.4	38081.2	ko00942
Happ001851	Malvin	Flavonoids	Anthocyanidins	C29H35O17+	655.19	331.09	655.187	[M]+	3	16727-30-3	C08718	45045.8	46219.9	43105.5	16409	19840.8	30101.7	13384.9	10657.7	14850.4	14043.4	7710.94	7857.37	20586.3	15210.8	15472	-
mws2186	Avicularin*	Flavonoids	Flavonols	C20H18O11	435.09	303.05	434.085	[M+H]+	3	572-30-5	C22608	44487.8	45267.1	60274.1	4368.4	4368.4	4368.4	81205.8	40508.8	63864.5	4368.4	4368.4	4368.4	21842	32280.5	36674.1	-
Hmlp002975	Isorhamnetin-3-O-glucuronide-7-O-rhamnoside	Flavonoids	Flavonols	C28H30O17	639.15	493.1	638.148	[M+H]+	3	-	-	44422.4	43470	43522	39688.2	47986.3	54996.3	25129.9	38868.4	50190.3	10716	20836.9	35425.5	40863.7	42857.6	37973	-
Lmmp003817	Kaempferol-3-O-(6''-malonyl)glucoside*	Flavonoids	Flavonols	C24H22O14	535.11	287.05	534.101	[M+H]+	3	81149-02-2	-	43949.7	25299.8	58672.1	3096.79	3096.79	3096.79	44409.7	29363.9	32870.1	3096.79	3096.79	3096.79	15484	16792.5	17025.4	-
Rdp05392	quercetin 3-O-beta-L-rhamnofuranoside*	Flavonoids	Flavonols	C21H20O11	449.11	303.05	448.101	[M+H]+	1	-	-	43942	58670.3	69494.9	12353.5	16259.5	10445.1	37073.7	70345.6	48495.7	2089.01	2089.01	2089.01	16391.9	51288.2	44482.8	-
Zbpn004791	Phloretin-2'-O-(6''-O-glucoside)glucoside	Flavonoids	Chalcones	C27H34O15	597.18	273.08	598.19	[M-H]-	3	-	-	43777.7	38125.1	22352	20293	16881.8	29717.2	18539	42033.2	21501.4	3376.37	3376.37	3376.37	25420.4	18781.8	22104.1	-
mws0914	Pinobanksin*	Flavonoids	Flavanonols	C15H12O5	271.06	151	272.068	[M-H]-	1	548-82-3	C09826	43079.3	68035.7	63813.9	37215.3	33172.5	43205.6	36265.8	25074.1	18968.4	3793.68	3793.68	3793.68	42149.1	33913.4	32413	ko00941
Safn008077	Chrysosplenol C 6,4'-diglucoside	Flavonoids	Flavones	C30H36O18	743.21	521.13	684.19	[M+CH3COOH-H]-	3	-	-	42793.9	56139.2	36916.6	37258	29107.3	36620.6	4524.23	4524.23	4524.23	30061.5	22621.2	33581.8	33129.5	48461.4	38991.5	-
Cmhn002057	2,7-Dimethyl-2,4-diene-deca-α,x-diacid 8-O-β-glucoside	Tannins	Tannin	C18H28O10	403.16	343.14	404.168	[M-H]-	2	-	-	42423.7	39745.1	52802.4	7949.02	7949.02	7949.02	51329.7	62086.9	67167.7	69099.8	59528.3	49599	53132.6	57331.3	52161.8	-
MWSHY0075	Phlorizin	Flavonoids	Chalcones	C21H24O10	437.14	275.09	436.137	[M+H]+	3	60-81-1	C01604	40279.8	77510.2	53920.5	114791	96043.2	97237.8	86347.3	60925.7	29503.4	19440	17125.4	27766.7	32844.7	42480.4	37642.4	ko00941,ko01110
Wagp009755	6'-Hydroxy-4,2',3',4'-Tetramethoxychalcone	Flavonoids	Chalcones	C19H20O6	345.13	211.06	344.126	[M+H]+	3	3877-67-6	-	40177.1	40458.4	59137.1	35541.6	37448.2	34072.4	18427.8	16084.7	17275.4	103111	90540.4	100562	46290.1	42445.7	39645.2	-
Yamp007259	Helichrysetin	Flavonoids	Chalcones	C16H14O5	287.09	167.03	286.084	[M+H]+	3	62014-87-3	-	39850.3	73377.5	242187	161821	218288	142018	120611	142449	166180	20310.3	141755	7841.21	57796.7	45182.3	52671.8	-
Lmyp005841	Chrysin-7-O-glucoside	Flavonoids	Flavones	C21H20O9	417.12	255.06	416.111	[M+H]+	3	31025-53-3	-	39772.1	48494.4	54481.5	20322.4	29199.9	20436.7	42428.4	46232.4	29369.8	14943.8	14087.8	15280.3	33991	36518.3	28922.1	-
MWSHY0179	Ononin	Flavonoids	Isoflavones	C22H22O9	431.13	269.09	430.126	[M+H]+	3	486-62-4	C10509	39314	48495.3	54995.8	26351.9	35137.8	37457.5	54429.9	40348.5	36402.8	99228.1	102486	94899	32730.2	29393.2	60586.6	ko00943
ZBN0259	Tricin-5-O-(guaiacylglycerol)ether-7-O-glucoside*	Flavonoids	Flavones	C33H36O16	687.19	329.07	688.2	[M-H]-	3	-	-	38125.9	28068.6	24938.4	32090.1	11974.8	14527.8	33713	24007.3	22722.2	23201.7	16986.7	31660.7	29439.7	24312.4	11772.6	-
MWSN0067	Luteolin 7-O-glucuronide	Flavonoids	Flavones	C21H18O12	461.07	285.04	462.08	[M-H]-	3	29741-10-4	C03515	38000.4	23880.3	30352.1	34358.4	126202	22588.7	12962	10842	28833.3	20437.8	7507.59	21772.8	46245.9	27771.2	24114	ko00944
Lmyp005280	Isorhamnetin-3-O-[2'''-O-(6''-p-coumaryl)glucosyl]rhamnoside	Flavonoids	Flavonols	C37H38O18	771.21	147.04	770.206	[M+H]+	3	-	-	37851.8	39572.2	48746.1	53123	57361.7	44811.3	36640.6	25113.7	24840.1	19941	37299.9	33087.1	37173.9	47361.1	40475.2	-
Lahp004593	Rhamnazin 3-O-β-D-glucopyranoside(Flavoyadorinin A)*	Flavonoids	Flavonols	C23H24O12	493.13	331.08	492.127	[M+H]+	3	20486-38-8	-	37431.2	38760.8	39565	19513.9	46848.8	55776.5	69763.5	53780.6	66113.6	77563.9	102336	105657	69372.7	46375.4	43201.3	-
mws0988	Rhamnetin	Flavonoids	Flavonols	C16H12O7	315.05	165.04	316.058	[M-H]-	3	90-19-7	C10176	37239.7	27114.6	34571.7	37433.9	51121.2	28092.5	35554.4	44950.2	49008.4	38455.4	38822.2	38196.9	32527.7	38361.6	31701.8	-
Lmfp004055	Morin-3-O-xyloside*	Flavonoids	Flavonols	C20H18O11	435.09	303.05	434.085	[M+H]+	3	-	-	37125.4	40372.7	29959.7	9801.13	18042.3	13065.9	41506.6	20180.7	25135.4	1960.23	1960.23	1960.23	21050.6	35562.9	23769.8	-
Zblp003803	2,4,2',5'-Tetrahydroxydihydrochalcone	Flavonoids	Chalcones	C15H14O5	275.09	123.04	274.084	[M+H]+	3	-	-	36476.8	33859.1	26498.4	50859.6	48490.9	26425	83791.1	26338.9	59450.7	77696.6	40898.5	64081.5	49138.4	48127.3	43761.1	-
Zajp007311	3',4',5',5,7-Pentamethoxyflavone*	Flavonoids	Flavones	C20H20O7	373.13	343.08	372.121	[M+H]+	3	53350-26-8	-	36317.6	32759.2	41543.2	37117.3	36420.8	28746.4	48655.5	49012.3	47654.4	43807.3	37903.8	28209.4	32204.9	34839.3	42267.1	-
Zbsn007580	Syringetin	Flavonoids	Flavonols	C17H14O8	345.06	330.04	346.069	[M-H]-	3	4423-37-4	C11620	36312.5	55695.3	42989.5	16463.7	12027.1	11813.3	31586.5	29141.3	32597.3	6416.45	12518.2	14138	25556.2	32731.6	24051	ko00944,ko01110
ZBN0093	Kaempferol 3-sophorotrioside*	Flavonoids	Flavonols	C33H40O21	771.2	609.14	772.206	[M-H]-	3	80714-53-0	C12635	35733.9	28582.6	26978.3	8386.47	17347.8	8696.39	32952.3	37032	36962.5	12461	16743.9	10948.8	22733.6	22731.2	11123.1	ko00944,ko01110
Wagp005210	Gardenin B 5-glucoside	Flavonoids	Flavones	C25H28O12	521.16	359.11	520.158	[M+H]+	3	-	-	35440.5	25969.9	48190	5193.97	5193.97	5193.97	65773.3	135983	128664	34770.7	61589	78292.4	54914.2	42170.3	80330.9	-
Wasdn06031	Tricin-4'-O-glycerate	Flavonoids	Flavones	C20H18O10	417.08	329.06	418.09	[M-H]-	2	-	-	35076.2	26348	19852.7	15845.1	15217.1	21085.9	31049.9	11625.7	29308.5	22889	29346.9	28194.1	50808.7	39145.4	23086	-
MWSHY0098	(-)-Epigallocatechin	Flavonoids	Flavanols	C15H14O7	307.08	139.04	306.074	[M+H]+	3	970-74-1	C12136	34891.2	28601.8	28886.8	59281.5	55225.7	59126.4	3010.07	3010.07	3010.07	33082.7	29111	15050.3	25633.1	34313.8	35227.9	ko00941,ko01110
ZBN0135	Syringetin-3-O-(6''-Acetyl)glucoside	Flavonoids	Flavonols	C25H26O14	549.12	344.06	550.132	[M-H]-	3	-	-	34168.7	40847.1	18951.4	12660	30704.5	24424.2	37517.2	15785.5	28621.1	24859.6	11771.6	39708.1	32194.9	17300.1	16682.7	-
mws0791	Poncirin	Flavonoids	Flavanones	C28H34O14	593.19	285.08	594.195	[M-H]-	3	14941-08-3	C09830	34086.9	27548	36829	1400.02	1400.02	1400.02	27358.6	21140.8	14654	1400.02	1400.02	1400.02	14083.4	11635.3	7000.08	-
ZBN0086	Kaempferol-3-O-rutinoside-7-O-rhamnoside	Flavonoids	Flavonols	C33H40O19	739.21	284.03	740.216	[M-H]-	2	-	-	33970.7	24049.9	59605.3	13024	13069.4	11548.3	104972	100980	156190	16089.7	4073.04	8509.81	23905.7	22882.9	19762.6	-
pmb3045	Tricin-7-O-Glucuronide	Flavonoids	Flavones	C23H22O13	505.1	329.07	506.106	[M-H]-	3	-	-	33464	38988.3	37930.6	23369	14497.5	20704.8	6707	26779.5	35572.8	12307.1	13923.1	30669	25177.2	14129.3	16226.1	-
MWStz538	3',4',5,5',6,7-Hexamethoxyflavone*	Flavonoids	Flavones	C21H22O8	403.14	373.09	402.132	[M+H]+	3	29043-07-0	-	33338.3	31227	23385	24197	27165	21535.5	49783	55185.6	48028.8	23429.4	19988.5	12711.5	29855	30950.9	35807.7	-
Lamn006527	Drimiopsin C*	Flavonoids	Other Flavonoids	C15H12O6	287.05	125.02	288.063	[M-H]-	3	773850-90-1	-	33320.2	33761.7	32873.3	34657.5	25227.5	31982.9	7768.8	10426.6	20483.2	1553.76	1553.76	1553.76	28584.3	16372.7	23614.5	-
Lazn003443	Orientin-2''-O-rhamnoside*	Flavonoids	Flavones	C27H30O15	595.16	449.11	594.159	[M+H]+	3	-	-	33310.1	48490.6	48566.2	27536.2	59072	18600.3	47906.7	53286.3	53088.1	3720.05	3720.05	3720.05	70018.5	67060.2	36218.1	-
MWSHY0018	Nobiletin*	Flavonoids	Flavones	C21H22O8	403.14	373.1	402.132	[M+H]+	3	478-01-3	C10112	33176.8	35251.8	36744.1	16515.3	14484.2	25812.2	49870.4	51202	56175.3	28550.9	20836.5	14223.8	27447.8	26740	18176.2	-
Lmdn006025	2-Hydroxy-2,3-dihydrogenistein	Flavonoids	Isoflavones	C15H12O6	287.06	125.02	288.063	[M-H]-	3	-	C12631	33046.9	39511.5	22620.8	33889.6	25660.3	18470	12266.9	13612.5	13027	2453.39	2453.39	2453.39	16641.3	20708.8	18419.1	ko00943,ko01100,ko01110
ZBN0258	Tricin-5-O-guaiacylglycerol-ether-4'-O-glucoside	Flavonoids	Flavones	C33H36O16	687.19	329.07	688.2	[M-H]-	3	-	-	32955.5	27632.3	31157.8	18130	8032.29	17692	54217.2	31156.5	29461.1	29634.4	42703.4	21556.3	20716.6	14196.1	19018.4	-
ZBN0406	Kaempferol triglucoside*	Flavonoids	Flavonols	C33H40O21	771.2	609.15	772.206	[M-H]-	3	-	-	32834.2	37695.5	29009.1	2123.23	2123.23	2123.23	23396.7	25546.4	20756.5	11787.5	11860.2	10952.8	10616.1	20223.6	14507.2	-
Zbcp003466	Pelargonidin-3-O-arabinoside	Flavonoids	Anthocyanidins	C20H19O9+	403.1	271.06	403.101	[M]+	3	-	-	32812	24351.4	69598.7	28189.6	51686.6	18623	1837.72	1837.72	1837.72	10570	11884.9	13646.7	9188.58	21572.5	28365.6	-
Zmcn004206	kaempferol-3-caffeoyldiglucoside	Flavonoids	Flavonols	C36H36O19	771.18	609.14	772.185	[M-H]-	3	-	-	32559.3	57214.9	86829	326.496	326.496	326.496	37693.5	28743.2	16261.3	1632.48	14169.7	7751.82	26061.1	22583.3	28241.7	-
Lmgp004731	Genistein-7-O-galactoside	Flavonoids	Isoflavones	C21H20O10	433.11	271.06	432.106	[M+H]+	3	-	-	32287.9	49801.7	29008	16923.2	30330	39029.8	2470.47	2470.47	2470.47	2470.47	2470.47	2470.47	32740.1	22023.6	12352.3	-
mws0917	3,7-Di-O-methylquercetin*	Flavonoids	Flavonols	C17H14O7	329.07	314.04	330.074	[M-H]-	3	2068-02-2	C01265	31461	42218.3	34929.1	17144	29458.4	18664.6	188269	197728	155800	53233.9	49565.8	62754.9	34481.1	47751.8	55206	ko00944,ko01110
MWSHY0088	8-Hydroxykaempferol	Flavonoids	Flavonols	C15H10O7	303.05	169.01	302.043	[M+H]+	3	527-95-7	C02806	30508.5	37918.7	20817	21273	29333.9	18736.4	32034.4	27328.8	34654.4	42369	45166.1	35700.4	26668.1	26858.1	33341.3	-
Zbsp004438	Quercetin-3,4'-O-di-glucoside	Flavonoids	Flavonols	C27H30O17	627.16	303.05	626.148	[M+H]+	3	29125-80-2	-	30174.8	31775.4	48327.1	18922.5	27502.4	42798	45057.7	73093	68716.3	31976.3	26014.2	26753.1	35869.2	40898.7	58332.2	-
pmp000587	Luteolin 7-O-(6''-malonylglucoside)*	Flavonoids	Flavones	C24H22O14	535.11	287.05	534.101	[M+H]+	3	-	C10103	29960.9	39282.8	51652.6	24192	15207.4	22681.6	36386.5	42398	39772.6	19856	26680.8	35249.3	43703.7	34653.7	49168.7	-
Smsn005712	Persicarin (Isohamnetin-3-O-sulfate)	Flavonoids	Flavonols	C16H12O10S	395.01	315.05	396.015	[M-H]-	3	549-31-5	-	29447.7	19266.1	37348.6	71806	115874	83261.3	78957	96555	94091	129475	121128	127054	62704.2	65338.7	64339.2	-
Lazn002843	Chrysoeriol triglucoside	Flavonoids	Flavones	C34H42O21	785.22	431.1	786.222	[M-H]-	3	-	-	29225.8	32418.5	42593.9	22270.3	36900.4	7683.27	53596.9	33398.5	39270.4	14302.2	12295.8	16895.6	13691.2	18386.3	17137.8	-
pmn001417	Cinchonain Ic	Flavonoids	Flavanols	C24H20O9	451.1	341.1	452.111	[M-H]-	3	85081-22-7	-	28839.2	25717.9	20368.6	36886.5	92801.3	22397.5	2794.55	2794.55	2794.55	2794.55	2794.55	2794.55	23452.4	33111.6	13972.8	-
Lmmp006598	Apigenin-7-O-(2''-feruloyl)glucuronide	Flavonoids	Flavones	C31H26O14	623.14	271.06	622.132	[M+H]+	3	-	-	28702.2	27168.7	27540.2	37301.3	44568.6	51837.4	23877.4	14451.5	14913.8	34754.1	59669.2	43210.4	43214.2	19980.7	20904.6	-
Zbsn004608	Procyanidin A1	Tannins	Proanthocyanidins	C30H24O12	575.12	285.04	576.127	[M-H]-	3	103883-03-0	-	28441.3	38842.8	28833.7	34590.9	73494.2	39427.7	3160.41	3160.41	3160.41	20703.4	20392.7	3160.41	15802	32498.5	33776.2	-
Laxp005049	Bracteatin*	Flavonoids	Aurones	C15H10O7	303.05	229.05	302.043	[M+H]+	1	3260-50-2	C08577	27693.4	27237.2	32598.2	40379.1	23504.2	24760.3	87341	133615	80290.5	61345.3	48898	41066.7	31184.6	67156.9	34989.9	-
Lajp004824	Medicarpinglucoside	Flavonoids	Isoflavones	C22H24O9	433.15	271.1	432.142	[M+H]+	3	-	-	27332.9	35895.2	28015	25704	89071.6	38962.5	2460.03	2460.03	2460.03	2460.03	2460.03	2460.03	29767.7	12300.1	23310.1	-
Smsn003768	Tamarixetin 3-glucoside-7-sulfate	Flavonoids	Flavonols	C22H22O15S	557.06	477.1	558.068	[M-H]-	3	-	-	27208.5	17542.2	15914.1	43878.8	44646.4	34759.2	23372	16115.4	19052.8	24136.9	19976.9	15275	20536	18639.6	39727.5	-
Hmgp003664	Apigenin-6-C-rhamnoside	Flavonoids	Flavones	C21H20O9	417.12	381.1	416.111	[M+H]+	3	-	-	26763.7	20991.2	24542.7	4724.51	28272.5	20021.1	23923.3	8864.23	29567.9	25767	29816	10723.1	10229.2	15004.6	12723	-
Hmgp001986	5,7,8,3',4'-Pentahydroxy-6-methoxyxanthone	Flavonoids	Other Flavonoids	C16H12O9	349.06	303.05	348.048	[M+H]+	3	-	-	26301.6	17768.4	37922.3	59472.4	73326.1	30985.3	24886.1	38410.8	54568.2	52484.4	61496.5	62494	47350.7	85122.7	38960.1	-
pma0253	O-MethylChrysoeriol-5-O-glucoside	Flavonoids	Flavones	C23H24O11	477.14	315.09	476.132	[M+H]+	3	-	-	26282.4	23550.6	25450.1	35734.1	41261.2	31983.4	41357.7	29881.8	31240.1	56766.9	51077.8	42822.2	32183.1	35390.5	41366.4	-
Zbnn005489	Limocitrin-7-O-(6''-Acetyl)glucoside	Flavonoids	Flavonols	C25H26O14	549.12	345.06	550.132	[M-H]-	3	-	-	26219.6	31646.2	51518.3	23287.2	50502	49436.3	24360	37545.4	45135.6	23892.6	32968.9	32500.5	42914.9	28345.8	42367.1	-
MWStz539	Chrysoeriol-7-O-glucoside	Flavonoids	Flavones	C22H22O11	461.11	299.06	462.116	[M-H]-	3	19993-32-9	-	25447.9	30123.3	42508.6	24058.8	27969.7	39000.9	3716.96	3716.96	3716.96	3716.96	3716.96	3716.96	30183.3	19651.6	18584.8	-
pmp000637	Sophoraflavanone B	Flavonoids	Flavanones	C20H20O5	341.14	285.08	340.131	[M+H]+	3	53846-50-7	C18023	25138.2	24351.6	21225.6	18492.2	23314.3	26875.7	10187.6	8466.21	6125.98	7012.98	7515.59	5873.05	6863.68	11445.7	9207.77	-
Zbsp005715	Hesperetin-7-O-(6''-malonyl)glucoside	Flavonoids	Flavanones	C25H26O14	551.14	303.09	550.132	[M+H]+	3	-	-	24544.8	12422.5	22310.7	17917.9	6822.84	18128.8	13126.4	13681.7	8711.17	10323.6	10136	10322	10814.8	13117.3	13711.6	-
Wtmn002164	3,4-dimethoxy-2-[(3,4,5-trihydroxy-6-{[(3,4,5-trihydroxy-6-methyloxan-2-yl)oxy]methyl}oxan-2-yl)oxy]xanthen-9-one	Flavonoids	Other Flavonoids	C27H32O14	579.16	579.16	580.179	[M-H]-	3	-	-	24149.8	40438	34222.5	4829.96	4829.96	4829.96	67426.5	69319.8	63750.7	56335.3	75695.5	68925.7	47052.2	32339.5	37901	-
Wayn006004	3-O-Methylellagic acid 4'-sulfate*	Tannins	Tannin	C15H8O11S	394.97	315.02	395.979	[M-H]-	3	-	-	23824.4	29389.5	35555.2	75675.8	87847.6	103768	73556.6	11347.2	2269.44	105440	125165	107403	50211.3	79250.9	71840.4	-
ZBN0257	Tricin-4'-O-(guaiacylglycerol)ether-5-O-glucoside	Flavonoids	Flavones	C33H36O16	687.19	329.07	688.2	[M-H]-	3	-	-	22781.3	19455.5	13986.4	8903.6	10911.8	10691.1	25913.6	26911	11146.3	22835.2	14556.3	18463.9	9250.28	7923.59	9280.74	-
Lakp003028	Diglucosyl Myricitrin	Flavonoids	Flavonols	C33H40O22	789.21	319.05	788.201	[M+H]+	3	-	-	22688.2	16292.1	25686.1	31438.4	22262.9	24725.2	3258.42	3258.42	3258.42	3258.42	3258.42	3258.42	32757	26800.1	33676.1	-
pmp000417	Daidzein-4'-O-glucoside	Flavonoids	Isoflavones	C21H20O9	417.12	255.07	416.111	[M+H]+	3	-	-	22630	20817.2	26386	34463.7	33408.2	68381.1	3901.66	3901.66	3901.66	34752.4	31940.4	19508.3	25297.5	38700.5	46926.6	-
mws0049	(+)-Gallocatechin	Flavonoids	Flavanols	C15H14O7	307.08	139.04	306.074	[M+H]+	3	970-73-0	C12127	21991.9	24652.8	28622.3	30144.9	31489.5	37125.3	17716.6	18904.8	17305.6	14382.4	13444.7	10916.3	14201.2	30030.6	23578.1	ko00941,ko01110
MWSN0042	Xanthohumol	Flavonoids	Chalcones	C21H22O5	353.14	233.08	354.147	[M-H]-	3	6754-58-1	C16417	21750.5	25764.1	26625.9	20411.2	33616.1	24814.6	20343.3	22783.5	23909.5	23051.1	26030.1	19080.2	10856.3	10952.9	10344.7	ko00941
Lhxp102725	Orchioside B	Tannins	Tannin	C23H26O10	463.16	123.04	462.153	[M+H]+	3	-	-	20997.1	25726.5	23879.3	17421.4	23130.7	24142.8	11345.6	11612.2	12044.7	11039.6	11646	12644.1	12929	15742.5	14410.8	-
Lmmp003903	Kaempferol-3-O-(2''-O-acetyl)glucoside	Flavonoids	Flavonols	C23H22O12	491.12	287.05	490.111	[M+H]+	3	-	-	20710.7	33563.4	20574.8	23840.6	27040.6	17354.1	2763.61	2763.61	2763.61	18504.6	18985	13818	21653.5	24444.3	17390.3	-
MWSN0172	Chrysin	Flavonoids	Flavones	C15H10O4	253.05	209.06	254.058	[M-H]-	3	480-40-0	C10028	20628.2	18180	24610.5	16048.1	25011.7	22005.8	15917.8	18051.8	19695.9	23489.2	20907.6	15949.7	16142.6	11170.6	12532.7	ko00941
Smrp002240	Sulphuretin	Flavonoids	Aurones	C15H10O5	271.06	161.02	270.053	[M+H]+	3	120-05-8	C08730	19969.1	20107.4	22860.1	66680	55056	33905.9	13253.5	13980.1	32362.1	27405.9	20628.9	13599	26232.4	19709.4	30284.6	-
mws1731	Chalcone	Flavonoids	Chalcones	C15H12O	209.1	77.04	208.089	[M+H]+	3	94-41-7	C01484	19220.8	36748.2	77210.6	65196.1	90918.8	55952.7	40858.7	67148.6	58096.5	9096.28	58539	10398.9	21739	16647.7	16977.9	-
Lmfn004235	Myricetin-3,7,3'-trimethyl ether	Flavonoids	Flavonols	C18H16O8	359.08	161.02	360.084	[M-H]-	3	-	-	19163.6	19205	11197.2	15518.8	17003.5	19387.3	19349.8	23506.4	28861.3	14224.9	12560	16581	13982.6	21018.9	26469.6	-
Sasn002404	Dihydrophelloside	Flavonoids	Flavones	C32H42O17	697.23	535.18	698.242	[M-H]-	3	-	-	18823.7	55924.4	42357.6	42593.6	37212.2	45893.5	51991.1	65544.7	34864.1	101892	53725.5	56558.3	52556.4	63328.8	65383.7	-
ZBN0372	3,4-Methylenedioxyellagic Acid	Tannins	Tannin	C16H8O8	327.01	311.99	328.022	[M-H]-	3	-	-	18617.4	26379.4	19538.4	12663.1	13218.3	11476.8	10868.7	9915.99	13091.9	9846.11	9301	7396.57	8950.37	9347.9	12977.9	-
MWSN0065	Epigallocatechin gallate	Flavonoids	Flavanols	C22H18O11	457.08	169.02	458.085	[M-H]-	3	989-51-5	C09731	18603.2	11293	9287.52	11133.6	13616.8	19176.9	1857.5	1857.5	1857.5	1857.5	1857.5	1857.5	10559	15424	14977.3	-
Lmpn007255	Patuletin	Flavonoids	Flavonols	C16H12O8	331.04	316.02	332.053	[M-H]-	3	519-96-0	C10118	18488.8	27175.2	21395.7	5001.34	6580.76	4420.72	22738.8	25127.1	14905.9	5210.8	9776.46	11196.8	14020.4	14707.7	10372.3	-
Hajp008429	4',5-dihydroxy-7-methoxy-6-methylfavanone	Flavonoids	Flavones	C17H16O5	301.11	181.05	300.1	[M+H]+	3	-	-	18047	21180.5	40083.5	31070.6	27051.1	21923.7	2738.26	2738.26	2738.26	2738.26	2738.26	2738.26	13691.3	15513.2	16992	-
ZBN0225	Tricin-4'-O-(guaiacylglycerol)ether*	Flavonoids	Flavones	C27H26O11	525.14	329.07	526.148	[M-H]-	3	-	-	17972.6	16217.3	14560.9	13809.5	10059.3	14921.4	21590.4	19371.5	24876.8	21308.1	22302	23565.7	15217.1	8629.69	18888.5	-
Lacn007642	Malonyl Amurensin	Flavonoids	Flavonols	C29H30O14	601.16	557.17	602.164	[M-H]-	2	-	-	17938.6	43782.4	61583.7	28570.2	48011.4	29660.4	34650.9	29471.2	8550.83	43747.5	60169.5	59394.1	33349.1	28042.8	31406.2	-
MWSN0072	6''-O-Acetylglycitin	Flavonoids	Isoflavones	C24H24O11	487.12	282.05	488.132	[M-H]-	3	134859-96-4	-	17850.5	27601	25847.2	56122.1	31318.8	34552.4	32928.5	25644.2	24658.8	33501.3	60405.9	46356	34687.4	36196.6	22901.3	-
Lmmp007016	Apigenin-7-O-(6''-feruloyl)glucuronide	Flavonoids	Flavones	C31H26O14	623.14	271.06	622.132	[M+H]+	3	-	-	17753.1	16291.7	22725.4	36132.9	37092.2	44852.2	14973.8	28335.4	16379.9	56158.9	41023	48807.1	32241.2	39603.6	43972.4	-
mws1094	Dihydrokaempferol	Flavonoids	Flavanonols	C15H12O6	287.06	259.07	288.063	[M-H]-	3	480-20-6	C00974	17665.5	20282	22558.2	17388	18140.2	17920	2483.5	9945.98	9154.96	496.7	496.7	496.7	16947.7	15183.2	18026.9	ko00941,ko01100,ko01110
ZBN0223	Tricin-5-O-guaiacylglycerol*	Flavonoids	Flavones	C27H26O11	525.14	329.07	526.148	[M-H]-	3	-	-	17569.9	13579.4	23835	16720	10056.2	12232.2	26298.2	23181.8	19075.5	23768.7	29595.5	21865.4	17694.2	16497.6	18946.6	-
Wacn007587	2,3-Dihydroamentoflavone 4'-methyl Ether*	Flavonoids	Biflavones	C31H22O10	553.11	521.08	554.121	[M-H]-	3	-	-	17297.9	17883.1	13881	52156.7	61624	48121.4	5699.51	9230.6	6353.31	17855	29233.8	19264.2	20883.7	32867.8	24913.9	-
Smln011469	2,3-Dihydrosciadopitysin	Flavonoids	Biflavones	C33H26O10	581.14	581.14	582.153	[M-H]-	3	34421-19-7	-	17292.9	18805.7	18267.2	18728.1	18593.3	18526.1	13374	16164.2	13254.6	21105.8	21886.8	22819.5	14122.5	15828.8	16225.1	-
MWSslk126	2'-Hydroxy-2-methoxychalcone	Flavonoids	Chalcones	C16H14O3	255.1	121.03	254.094	[M+H]+	3	42220-77-9	-	16820.6	21250.4	31310.6	19965.5	25221.5	24963.3	7347.99	11470	13252.9	4906.86	8990.07	8312.27	11886.8	10167	10091.2	-
ZBN0377	3,3',4',5,6,7,8-Heptahydroxyflavan	Flavonoids	Flavanols	C15H14O8	321.06	137.02	322.069	[M-H]-	3	-	-	16776.6	23203.5	20910.2	22122.1	25017.3	5577.96	380.164	380.164	380.164	2379.14	5478.93	1900.82	13792.5	19483.8	15769.9	-
Zmmp009258	Naringenin-4',7-dimethyl ether	Flavonoids	Flavanones	C17H16O5	301.11	167.04	300.1	[M+H]+	3	29424-96-2	-	16646.2	18749	54305	40342.2	44033.1	29257.4	32525.6	45244.9	48632.9	7973.86	43261.3	3636.6	20086.2	13314	12194.1	-
pmn001418	Cinchonain Id	Flavonoids	Flavanols	C24H20O9	451.1	341.1	452.111	[M-H]-	3	85022-67-9	-	15482.5	32100.8	15994.2	40572.7	76264.3	13899.8	26712.3	3192	13912.9	9562.31	5172.3	18659.2	29732.7	19381.3	17140.5	-
ZBN0184	5,7,3',4',5'-Pentahydroxyflavan (Tricetiflavan)	Flavonoids	Flavanols	C15H14O6	289.07	125.02	290.079	[M-H]-	3	-	-	15458.3	35563.6	15880.1	49979.5	40615.1	56637.9	26803.8	52812.3	23681.6	36806.2	51812.6	44187.7	45801	35876.4	51265.6	-
Wacyp06029	Epicatechin 3-O-p-Coumarate	Flavonoids	Flavanols	C24H20O8	437.12	139.04	436.116	[M+H]+	3	-	-	15324.5	6726.46	9141.9	1345.29	1345.29	1345.29	32920.4	53423.8	44214.9	29312	37054	32632.4	25567	22430.1	18001	-
ZBN0211	Kaempferol-3-O-(6''-malonyl)galactoside	Flavonoids	Flavonols	C24H22O14	533.09	285.04	534.101	[M-H]-	3	-	-	15298.6	17453.6	48981	1246.6	1246.6	1246.6	19537.8	13528.9	6233	1246.6	1246.6	1246.6	12588.8	14839.6	14036.9	-
Hmlp005443	6,7-Dihydroxyflavone	Flavonoids	Flavones	C15H10O4	255.07	137.02	254.058	[M+H]+	3	38183-04-9	-	15262.5	20622.8	21996.6	9210.72	7850.53	5505.45	1101.09	1101.09	1101.09	1101.09	1101.09	1101.09	11097	19196	20604.1	-
Hmgn002254	5,7,3'-Trihydroxy-4,6,5'-trimethoxyxanthone	Flavonoids	Other Flavonoids	C17H14O8	345.06	285.04	346.069	[M-H]-	3	-	-	13985.2	19850.4	22479.6	20398.3	16589.4	17060.8	18437.9	19257.1	20999.7	20466.4	24555	18530.2	10988.1	12741.4	10485.9	-
Lmbn006032	Hypolaetin	Flavonoids	Flavones	C15H10O7	301.04	149.02	302.043	[M-H]-	3	27696-41-9	C10078	13819	32145.8	19493.9	31334.8	28006	32639.5	20249.2	33210.2	26768.2	19291.1	9994.42	18506.1	10716	13270.1	13161	-
Lmjp002491	Cyanidin-3-O-(6-O-p-coumaroyl-2-O-xylosyl)glucoside	Flavonoids	Anthocyanidins	C35H35O17+	727.19	287.05	727.187	[M]+	3	-	-	13765	17745.2	21101.7	21808.9	43821	17862	21097.4	16230	24944.3	68187	16224.2	34083	12867.9	29163.2	16230	-
Wacn008130	2,3-Dihydroamentoflavone 4'''-methyl Ether	Flavonoids	Biflavones	C31H22O10	553.11	521.09	554.121	[M-H]-	3	-	-	13680.1	16635	19026.8	66589.2	59813.8	54244.4	7133.12	8172.97	9049.4	16155	29109.4	21893.3	21843.7	21901.6	28743.8	-
MWSN0091	Oroxin B	Flavonoids	Flavones	C27H30O15	593.15	269.06	594.159	[M-H]-	3	114482-86-9	-	13343	50740.9	80035.7	71991.4	50682.9	93262.5	63948.3	64700.3	49806.8	80822.2	82690.2	43629.1	34948.5	53605	40861.9	-
Zbsn003878	Vicenin-3	Flavonoids	Flavones	C26H28O14	563.15	353.07	564.148	[M-H]-	3	59914-91-9	-	12964.5	22265.1	28773.7	4462.7	11069.5	13782	892.54	892.54	892.54	892.54	892.54	892.54	12962.9	15888.6	15327.3	-
MWSslk119	α-Naphthoflavone	Flavonoids	Other Flavonoids	C19H12O2	273.09	171.05	272.084	[M+H]+	3	604-59-1	-	12783.3	13301.5	11632.4	15489	17066.6	13684.3	1437.55	1437.55	1437.55	10437.5	7187.74	8701.49	9154.6	9610.37	10272.4	-
ZBN0260	Tricin-7-O-guaiacylglycerol-ether-4'-O-glucoside*	Flavonoids	Flavones	C33H36O16	687.19	329.07	688.2	[M-H]-	3	-	-	12635.8	14846.7	27201.4	10876.7	7737.58	22046.3	37328.4	40905.4	35705.7	21278.5	23967.9	28866.2	28161.9	31439.7	33115.2	-
Zmjp004875	Tomentin	Flavonoids	Flavonols	C17H14O8	347.07	315.06	346.069	[M+H]+	3	59171-23-2	C04581	12581.4	40609.7	38608.5	37847.8	59743.9	58214.5	29910.8	25146.8	40135.3	39342	14954.7	26708.1	39348.4	37730.9	22822.1	-
MWSslk115	7-Hydroxyflavone	Flavonoids	Flavones	C15H10O3	239.07	137.02	238.063	[M+H]+	3	6665-86-7	C11264	12353.7	16261.8	14378.1	9801.55	17373.3	13262.4	39493.4	46993.2	36587.8	18893.7	16169.7	16318.5	33954.2	19214.6	26451.3	-
Lmsn002578	Eugeniin	Tannins	Tannin	C41H30O26	937.1	609.15	938.102	[M-H]-	3	81571-72-4	C10224	12346.2	21144.5	22687.8	3403	15905.8	9934.57	680.6	680.6	680.6	680.6	680.6	680.6	25056.9	20121.2	18222.9	-
Wacn007676	2,3-Dihydroamentoflavone 7'''-methyl Ether*	Flavonoids	Biflavones	C31H22O10	553.11	521.08	554.121	[M-H]-	3	-	-	12306.3	17950.4	16725.7	53381.3	50267.2	61501.9	8222.16	8732.17	8410.7	14243.8	27590.2	24615.6	21038.6	25859.3	27950	-
ZBN0224	Tricin-7-O-guaiacylglycerol*	Flavonoids	Flavones	C27H26O11	525.14	329.07	526.148	[M-H]-	3	-	-	12099.9	17565.8	10756.7	16973.3	12134.1	14357.2	17159.5	21146.1	19675.1	25370.7	23319.8	25307.8	11923.8	18526.3	14393.7	-
Lmdp004696	Kaempferol-3-O-(6''-Sinapyl)glucosyl-(1→2)-Galactoside	Flavonoids	Flavonols	C38H40O20	817.22	369.12	816.211	[M+H]+	3	-	-	11841.4	28304	20679.3	1333.1	1333.1	1333.1	49349.9	23874.4	6665.5	1333.1	1333.1	1333.1	8680.31	26525.8	23482.5	-
Zbdp006685	5,3',4'-Trihydroxy-7-Methoxyisoflavone; Santal	Flavonoids	Isoflavones	C16H12O6	301.07	163.04	300.063	[M+H]+	3	529-60-2	-	10801.1	11740.5	11195.2	23209.9	10506.7	27982.4	60436	40217	67533.1	36189.3	28098.8	40758	49839.2	57105.1	42777.6	-
Wayn005852	3-O-Methylellagic acid 4-sulfate*	Tannins	Tannin	C15H8O11S	394.97	315.02	395.979	[M-H]-	3	-	-	10187.7	18092.7	19290.5	39744	63245	39639.9	45370.3	50496.1	37772.9	71872.5	55269	44647.7	29258.3	29070.8	35154.1	-
Zbcp003640	Rosinidin-3-O-glucoside	Flavonoids	Anthocyanidins	C23H25O11+	477.14	315.09	477.139	[M]+	3	-	-	9598.99	9598.99	9598.99	9598.99	9598.99	9598.99	90084.5	115379	91983.7	47995	55363.4	126337	52597.2	75679.3	114761	-
Lmgn003755	5,7-Dihydroxy-2'-methoxy-3',4'-methyleneoxydihydroisoflavone	Flavonoids	Isoflavones	C17H14O7	329.07	299.02	330.074	[M-H]-	3	-	-	9207.34	9472.53	9412.66	1167.61	1167.61	1167.61	20869.2	22380.2	18789.4	1167.61	1167.61	1167.61	5838.06	7897.28	8823.43	-
Smdp009834	Methylfarrerol	Flavonoids	Flavanones	C18H18O5	315.12	181.05	314.115	[M+H]+	3	-	-	9117.31	13465.1	45582.6	27324.1	36736.3	21444.8	16888.1	22266.5	29976.9	1699.94	1699.94	1699.94	8499.7	8890.96	11190.8	-
MWSHY0157	4'-Hydroxy-2,4,6-trimethoxydihydrochalcone; Loureirin B	Flavonoids	Chalcones	C18H20O5	317.14	181.09	316.131	[M+H]+	3	119425-90-0	-	6970.22	5706	7669.38	13559.8	9652.74	7908.01	7248.2	7917.24	8903.83	14007.7	8579.94	10284.8	11996.8	9594.69	13345.1	-
MWSslk081	Bavachin	Flavonoids	Flavanones	C20H20O4	325.14	149.03	324.136	[M+H]+	3	19879-32-4	-	6796.45	6479.26	8490.67	17504.4	20107.5	15144.9	29609.9	26018.7	23832.4	48412.2	53709.3	36387.1	19080.4	22576.5	20616.5	-
Zmhp005586	Herbacetin-7-O-(3''-glucosyl)rhamnoside; Rhodiosin	Flavonoids	Flavonols	C27H30O16	611.16	303.05	610.153	[M+H]+	3	86831-54-1	-	6716.73	6716.73	6716.73	36691.7	42538.7	33583.7	6716.73	6716.73	6716.73	6716.73	6716.73	6716.73	34884	59018.4	57437.1	-
Wayn004109	3'-O-Methylellagic acid 4-O-beta-D-glucoside	Tannins	Tannin	C21H18O13	477.07	315.01	478.075	[M-H]-	3	-	-	5857.3	5857.3	5857.3	29286.5	55383.6	81286.7	239520	127511	217138	277135	197886	179247	53307.5	50798.4	43566.1	-
Lmpn006208	8-Methoxykaempferol-7-O-rhamnoside	Flavonoids	Flavonols	C22H22O11	461.11	315.05	462.116	[M-H]-	3	-	-	5775.89	18870.5	57421.9	37198.5	50566.6	40795.8	64181.7	75815.9	85843.8	97219.3	89456.2	74773.6	60619.7	66117.6	56694.2	-
mws4108	1-Methoxyphaseollin	Flavonoids	Isoflavones	C21H20O5	353.14	189.09	352.131	[M+H]+	3	157226-48-7	-	4178.39	5056.53	4105.16	4691.05	7685.54	6034.37	7650.1	8684.33	7936.41	8919.16	11805	7871.51	7563.57	6480.33	5788.22	-
Wbtp004648	Swertianolin	Flavonoids	Other Flavonoids	C20H20O11	437.11	275.06	436.101	[M+H]+	3	23445-00-3	C10093	3815.78	3815.78	3815.78	62073.5	49641.5	22193.7	3815.78	3815.78	3815.78	3815.78	3815.78	3815.78	26097.3	29933.3	19078.9	-
pmf0516	Mangiferin	Flavonoids	Other Flavonoids	C19H18O11	421.08	301.05	422.085	[M-H]-	3	4773-96-0	C10077	3674.44	3674.44	3674.44	3674.44	3674.44	3674.44	35493.2	26034.4	18372.2	50414.2	68228	42512.6	21611.9	22534.8	25042	-
Lmzn002255	Naringenin-7-O-Rutinoside-5-O-glucoside	Flavonoids	Flavanones	C33H42O19	741.23	709.27	742.232	[M-H]-	3	-	-	2942.14	2942.14	2942.14	2942.14	2942.14	2942.14	49640.4	27976.5	15583.3	19627.8	14710.7	16447.4	23051.8	22022.9	30284.2	-
Hmcp001628	Limocitrin-3,7-di-O-glucoside	Flavonoids	Flavonols	C29H34O18	671.18	347.07	670.174	[M+H]+	3	-	-	2792.96	2792.96	2792.96	2792.96	2792.96	2792.96	2792.96	2792.96	2792.96	13964.8	29700	27898.5	15292.3	23910	39941.5	-
ZBN0009	Chrysoeriol-6-C-glucoside-4'-O-glucoside	Flavonoids	Flavones	C28H32O16	623.16	461.11	624.169	[M-H]-	3	-	-	2217.37	2217.37	2217.37	2217.37	2217.37	2217.37	45399.6	55224.6	28338.4	2217.37	2217.37	2217.37	17722.6	11086.9	19459.3	-
Lmdp004307	Farrerol-7-O-glucoside	Flavonoids	Flavanones	C23H26O10	463.16	301.11	462.153	[M+H]+	3	885044-12-2	-	2163.47	2163.47	2163.47	16710.1	10817.3	19676.9	17927.2	19090.9	24706.3	14322.3	14881.1	28268.5	18324.4	15602.5	27818.1	-
pmb0677	Chrysoeriol-6-C-glucoside-4'-O-(6''-sinapoyl)glucoside	Flavonoids	Flavones	C39H42O20	831.23	207.07	830.227	[M+H]+	3	-	-	2145.19	2145.19	2145.19	2145.19	2145.19	2145.19	31875.7	23076.9	17610.5	47443.7	13599.5	35164	21027.6	24470.6	10726	-
MWSHY0028	Neohesperidin Dihydrochalcone (Nhdc)	Flavonoids	Chalcones	C28H36O15	613.21	179.07	612.205	[M+H]+	3	20702-77-6	-	1855.39	1855.39	1855.39	13862.4	14086.9	29026.4	1855.39	1855.39	1855.39	1855.39	1855.39	1855.39	9276.97	18862.6	12587.2	-
Labn004199	Kaempferol glucuronopyranosyl acetyl glucosyl malonyl glucoside	Flavonoids	Flavonols	C38H42O26	913.19	869.2	914.196	[M-H]-	3	-	-	1546.77	1546.77	1546.77	1546.77	1546.77	1546.77	19456.4	20130.7	25822.8	18270.6	20863.2	18751.7	11141.4	7733.84	20138	-
Zbsp002199	Pelargonidin 3-O-glucoside	Flavonoids	Anthocyanidins	C21H21O10+	433.11	271.06	433.113	[M]+	3	47684-27-5	C12137	1519.1	1519.1	1519.1	8753.19	7595.51	21381.1	141245	81227.5	71787.2	139602	106814	105037	65831.3	90360.7	109637	ko00942,ko01100,ko01110
Lmnp002413	Luteolin-6-C-glucoside-7-O-rhamnoside*	Flavonoids	Flavones	C27H30O15	595.17	449.11	594.159	[M+H]+	3	-	-	1415.12	1415.12	1415.12	34579.6	41082	54680.4	72339.1	43309.8	70364	19578.7	12624.7	7075.58	24212.6	32370.1	19122.9	-
mws1313	Sinensetin	Flavonoids	Flavones	C20H20O7	373.13	312.1	372.121	[M+H]+	3	2306-27-6	C10186	1245.69	1245.69	1245.69	1245.69	1245.69	1245.69	15621.2	13542.7	11255.7	1245.69	1245.69	1245.69	6237.67	6625.38	6228.46	-
HJAP024	Kaempferol-6,8-di-C-glucoside	Flavonoids	Flavonols	C27H30O16	611.16	491.12	610.154	[M+H]+	3	-	-	895.132	895.132	895.132	15108.4	9962.17	4475.66	39583.8	42955.4	45945.5	67644.9	64308.8	50234.2	35504.4	40880.8	32736.2	-
