# Supplementary material for: Elucidating the effects of blue light and NaCl on flavonoid biosynthesis in detached Lycium ruthenicum leaves by UPLC-MS/MS and chemometrics
Source: Food Chem X. 2026 Jan 10;33:103507. doi: 10.1016/j.fochx.2026.103507 (PMC12853042; doi:10.1016/j.fochx.2026.103507)
Supplement: Supplementary Table S2 — 259 differential metabolites in the comparison between WL and BL treatments. [file mmc3.xlsx]

## Sheet: Sheet1
Table S2. 259 differential metabolites in the comparison between WL and BL treatments
Index	Compounds	Class I	Class II	Formula	Level	CAS	WL-1	WL-2	WL-3	BL-1	BL-2	BL-3	VIP	P-value	FDR	Fold_Change	Log2FC	Type
MWSHY0111	Calycosin-7-O-glucoside	Flavonoids	Isoflavones	C22H22O10	3	20633-67-4	784591	949707	1.01623e+06	473968	411953	381576	1.15906	0.0104631	0.0424939	2.17004	1.11772	up
Lacp003826	Glucosylphellodendroside	Flavonoids	Flavanonols	C32H40O16	2	-	698911	800154	593541	407839	300479	234073	1.0945	0.0085921	0.0391772	2.22053	1.1509	up
Sasn002878	Methylgrandifloroside	Flavonoids	Chalcones	C26H32O13	3	-	538796	598034	403515	180402	190376	150827	1.16046	0.0236958	0.0578421	2.95309	1.56222	up
Lmdn005433	Gossypetin-8-O-β-D-glucuronide	Flavonoids	Flavonols	C21H18O14	3	-	278894	275015	412474	58323.5	95755.9	105193	1.13245	0.0260491	0.0612034	3.72729	1.89813	up
MWSHY0179	Ononin	Flavonoids	Isoflavones	C22H22O9	3	486-62-4	99228.1	102486	94899	54429.9	40348.5	36402.8	1.14955	0.00434179	0.0275559	2.26109	1.17702	up
pmf0516	Mangiferin	Flavonoids	Other Flavonoids	C19H18O11	3	4773-96-0	50414.2	68228	42512.6	35493.2	26034.4	18372.2	1.00246	0.0491456	0.0906718	2.01696	1.01219	up
MWStz491	3,3'-Di-O-methylellagic acid 4'-glucoside	Tannins	Tannin	C22H20O13	3	51803-68-0	73686.1	93374.3	96151.9	28365.7	47720.2	36579.3	1.11028	0.00593937	0.0335883	2.33623	1.22418	up
Lmmp006598	Apigenin-7-O-(2''-feruloyl)glucuronide	Flavonoids	Flavones	C31H26O14	3	-	34754.1	59669.2	43210.4	23877.4	14451.5	14913.8	1.0821	0.0455943	0.0868116	2.58503	1.37018	up
Lmsp009334	Rhamnazin (3,4',5-Trihydroxy-3',7-dimethoxyflavone)	Flavonoids	Flavonols	C17H14O7	3	552-54-5	96342.1	106012	105719	20035.1	15007.4	16470.7	1.1918	0.000217441	0.0106678	5.98047	2.58026	up
Wagp009755	6'-Hydroxy-4,2',3',4'-Tetramethoxychalcone	Flavonoids	Chalcones	C19H20O6	3	3877-67-6	103111	90540.4	100562	18427.8	16084.7	17275.4	1.19552	0.00172695	0.0149459	5.68113	2.50618	up
Lmmp007016	Apigenin-7-O-(6''-feruloyl)glucuronide	Flavonoids	Flavones	C31H26O14	3	-	56158.9	41023	48807.1	14973.8	28335.4	16379.9	1.08234	0.00915823	0.0399971	2.44583	1.29032	up
MWSHY0095	Tricin	Flavonoids	Flavones	C17H14O7	3	520-32-1	50520.8	61076.7	55729.6	13119	23020.8	13997.3	1.14542	0.000889674	0.0119111	3.33738	1.73872	up
Wacn007676	2,3-Dihydroamentoflavone 7'''-methyl Ether*	Flavonoids	Biflavones	C31H22O10	3	-	14243.8	27590.2	24615.6	8222.16	8732.17	8410.7	1.0929	0.0770772	0.121085	2.61973	1.38942	up
Wacn008130	2,3-Dihydroamentoflavone 4'''-methyl Ether	Flavonoids	Biflavones	C31H22O10	3	-	16155	29109.4	21893.3	7133.12	8172.97	9049.4	1.12111	0.0597002	0.101129	2.7574	1.46331	up
Lmsp008681	5-Hydroxy-7,8,4'-Trimethoxyflavanone	Flavonoids	Flavanones	C18H18O6	3	-	20607.4	25801.2	30287.2	6133.3	10292.7	5386.97	1.12783	0.00963583	0.0409523	3.51607	1.81396	up
Wacn007587	2,3-Dihydroamentoflavone 4'-methyl Ether*	Flavonoids	Biflavones	C31H22O10	3	-	17855	29233.8	19264.2	5699.51	9230.6	6353.31	1.12018	0.0427127	0.0819809	3.11759	1.64043	up
MWSslk119	α-Naphthoflavone	Flavonoids	Other Flavonoids	C19H12O2	3	604-59-1	10437.5	7187.74	8701.49	0	0	0	1.19308	0.0112529	0.0424939	#DIV/0!	#DIV/0!	up
Zbcp003466	Pelargonidin-3-O-arabinoside	Flavonoids	Anthocyanidins	C20H19O9+	3	-	10570	11884.9	13646.7	0	0	0	1.19562	0.00544106	0.0322778	#DIV/0!	#DIV/0!	up
Lmtp003948	3',5',5,7-Tetrahydroxy-4'-methoxyflavanone-3'-O-glucoside	Flavonoids	Flavanones	C22H24O12	3	-	42197.9	20339.4	25515.2	0	0	0	1.18937	0.0469604	0.0883523	#DIV/0!	#DIV/0!	up
Lmmp003903	Kaempferol-3-O-(2''-O-acetyl)glucoside	Flavonoids	Flavonols	C23H22O12	3	-	18504.6	18985	13818	0	0	0	1.195	0.009159	0.0399971	#DIV/0!	#DIV/0!	up
MWSHY0098	(-)-Epigallocatechin	Flavonoids	Flavanols	C15H14O7	3	970-74-1	33082.7	29111	15050.3	0	0	0	1.18574	0.0422948	0.0815088	#DIV/0!	#DIV/0!	up
pmp000417	Daidzein-4'-O-glucoside	Flavonoids	Isoflavones	C21H20O9	3	-	34752.4	31940.4	19508.3	0	0	0	1.19164	0.0255549	0.0605181	#DIV/0!	#DIV/0!	up
pmp000161	5,2'-Dihydroxy-7,8-dimethoxyflavone	Flavonoids	Flavones	C17H14O6	3	41060-16-6	11877.9	12281.9	14504.6	0	0	0	1.19632	0.00399051	0.0271993	#DIV/0!	#DIV/0!	up
Lmjp003231	Patuletin-3-O-glucoside*	Flavonoids	Flavonols	C22H22O13	3	-	110178	76105.2	85256.6	0	0	0	1.19654	0.0124173	0.0432046	#DIV/0!	#DIV/0!	up
Hmgp002121	Hispidulin-7-O-(6''-O-p-Coumaroyl)Glucoside	Flavonoids	Flavones	C31H28O13	3	-	13761.9	10882	18572.8	0	0	0	1.19067	0.023403	0.0577193	#DIV/0!	#DIV/0!	up
Hmcp001628	Limocitrin-3,7-di-O-glucoside	Flavonoids	Flavonols	C29H34O18	3	-	13964.8	29700	27898.5	0	0	0	1.18442	0.0408042	0.0805925	#DIV/0!	#DIV/0!	up
ZBN0377	3,3',4',5,6,7,8-Heptahydroxyflavan	Flavonoids	Flavanols	C15H14O8	3	-	2379.14	5478.93	1900.82	0	0	0	1.06722	0.10115	0.149992	#DIV/0!	#DIV/0!	up
Safn008077	Chrysosplenol C 6,4'-diglucoside	Flavonoids	Flavones	C30H36O18	3	-	30061.5	22621.2	33581.8	0	0	0	1.19513	0.01239	0.0432046	#DIV/0!	#DIV/0!	up
Zbnn005420	Eriodictyol-7-O-(6''-malonyl)glucoside	Flavonoids	Flavanones	C24H24O14	3	-	20160.8	13797.6	6401.2	0	0	0	1.16246	0.07734	0.121098	#DIV/0!	#DIV/0!	up
Zbnn005416	Eriodictyol-7-O-(6''-acetyl)glucoside	Flavonoids	Flavanones	C23H24O12	3	-	40223.9	15908	21510.5	0	0	0	1.18301	0.0720743	0.115513	#DIV/0!	#DIV/0!	up
Lmpp003662	Delphinidin 3-(6-p-coumaroyl)glucoside	Flavonoids	Anthocyanidins	C30H27O14+	3	-	1.09529e+07	1.00001e+07	9.36318e+06	4.69091e+07	4.69832e+07	4.26019e+07	1.19407	0.000689317	0.0117184	0.222106	-2.17068	down
Zkep004166	Quercetin 3-O-rhamnoside 7-O-glucoside*	Flavonoids	Flavonols	C27H30O16	1	-	4.96188e+06	8.28091e+06	1.05417e+07	4.53714e+07	4.78267e+07	5.03395e+07	1.16476	5.65753e-05	0.00904511	0.165702	-2.59333	down
Lmmp003091	Multinoside A*	Flavonoids	Flavonols	C27H30O16	1	59262-54-3	4.66729e+06	7.91448e+06	1.00837e+07	4.47033e+07	4.92189e+07	5.1033e+07	1.16498	9.50117e-05	0.00904511	0.156362	-2.67704	down
Zbsp004301	Quercetin-7-O-rutinoside*	Flavonoids	Flavonols	C27H30O16	1	147714-62-3	4.83415e+06	8.03e+06	9.69645e+06	4.40908e+07	5.00703e+07	5.1843e+07	1.16973	0.000376413	0.0106678	0.15452	-2.69413	down
pmn001583	Quercetin-3-O-robinobioside	Flavonoids	Flavonols	C27H30O16	1	52525-35-6	6.11245e+06	5.50915e+06	5.26385e+06	4.29573e+07	4.12459e+07	3.96389e+07	1.19586	0.000347814	0.0106678	0.136347	-2.87465	down
Lmsp004166	Quercetin-3-O-glucoside-7-O-rhamnoside*	Flavonoids	Flavonols	C27H30O16	1	-	5.22726e+06	8.50195e+06	1.10505e+07	4.2078e+07	4.88162e+07	4.75845e+07	1.16198	0.000184543	0.0106678	0.178942	-2.48243	down
mws0059	Rutin*	Flavonoids	Flavonols	C27H30O16	1	153-18-4	4.45999e+06	6.38373e+06	2.64376e+06	3.53746e+07	2.35757e+07	2.21222e+07	1.13951	0.0268188	0.0622719	0.166363	-2.58759	down
Lmpp003789	Cyanidin 3-O-(6-O-p-coumaroyl)glucoside	Flavonoids	Anthocyanidins	C30H27O13+	3	-	416240	508262	406772	2.99904e+07	2.71714e+07	2.35068e+07	1.1962	0.00498917	0.0304467	0.016503	-5.92113	down
HJAP120	Rhamnetin-3-O-Rutinoside*	Flavonoids	Flavonols	C28H32O16	1	-	2.60321e+06	2.48596e+06	2.23294e+06	1.593e+07	1.37589e+07	1.06741e+07	1.18422	0.0182167	0.0511099	0.181406	-2.4627	down
Lmmp002463	Sexangularetin-3-O-glucoside-7-O-rhamnoside*	Flavonoids	Flavonols	C28H32O16	1	-	2.68582e+06	2.33828e+06	1.99967e+06	1.55577e+07	1.16417e+07	9.21173e+06	1.1703	0.0325646	0.0711044	0.192901	-2.37406	down
MWSHY0064	Isorhamnetin-3-O-neohesperidoside*	Flavonoids	Flavonols	C28H32O16	1	55033-90-4	2.69262e+06	2.32626e+06	2.29687e+06	1.5424e+07	1.42403e+07	1.1272e+07	1.18791	0.0112779	0.0424939	0.17871	-2.4843	down
Zblp004717	3'-methoxyquercetin-3-O-L-rhamnosyl(1→2)-glucopyranoside*	Flavonoids	Flavonols	C28H32O16	1	-	2.54141e+06	2.91533e+06	2.13301e+06	1.51976e+07	1.40677e+07	1.06893e+07	1.18075	0.0135083	0.0440408	0.189959	-2.39624	down
Lmsp004721	Tamarixetin-3-O-glucoside-7-O-rhamnoside*	Flavonoids	Flavonols	C28H32O16	1	-	2.74032e+06	2.34972e+06	2.03165e+06	1.41274e+07	1.24809e+07	8.71472e+06	1.17075	0.02623	0.0612034	0.201616	-2.31032	down
MWSHY0135	Isorhamnetin-3-O-rutinoside; Narcissoside; Narcissin*	Flavonoids	Flavonols	C28H32O16	1	604-80-8	1.82598e+06	2.50864e+06	2.72161e+06	1.1753e+07	1.46786e+07	1.46294e+07	1.1834	0.0045256	0.0283445	0.171847	-2.5408	down
Rfn072621	6-Hydroxyluteolin 7-rutinoside*	Flavonoids	Flavones	C27H30O16	1	-	1.06114e+06	1.34376e+06	622857	9.58933e+06	5.40339e+06	5.59335e+06	1.14491	0.0473856	0.0888013	0.147078	-2.76535	down
pme1605	Kaempferol-3-O-robinobioside(Biorobin)*	Flavonoids	Flavonols	C27H30O15	1	17297-56-2	131775	92838.8	389175	9.49743e+06	2.20492e+07	2.1183e+07	1.16945	0.0501557	0.0908301	0.0116403	-6.42473	down
Lmpp003815	Peonidin-3-O-(6''-O-p-coumaroyl)glucoside	Flavonoids	Anthocyanidins	C31H29O14+	3	-	1.55396e+06	1.26586e+06	663496	8.56467e+06	6.04706e+06	3.96998e+06	1.10961	0.0581918	0.0992807	0.18746	-2.41535	down
MWSN0090	Scolymoside*	Flavonoids	Flavones	C27H30O15	1	25694-72-8	101565	97600.1	67973.1	8.31107e+06	5.48653e+06	5.49872e+06	1.19262	0.0212295	0.0547265	0.013844	-6.1746	down
ZBN0080	Kaempferol-3-O-glucoside-7-O-rhamnoside*	Flavonoids	Flavonols	C27H30O15	1	2392-95-2	138926	133324	53536	8.14481e+06	5.63896e+06	5.82921e+06	1.18216	0.0152493	0.0474423	0.0166107	-5.91174	down
Lmsn002815	Kaempferol-3-O-rutinoside*	Flavonoids	Flavonols	C27H30O15	1	17650-84-9	79139.6	99304.9	39028	7.19766e+06	5.32214e+06	4.91878e+06	1.18629	0.0145873	0.0462902	0.0124708	-6.32531	down
Safp011373	Homoeriodictyolchalcone 2'-glucoside*	Flavonoids	Chalcones	C22H24O11	2	-	194866	150039	115788	6.57098e+06	6.87416e+06	6.65158e+06	1.1936	8.26748e-05	0.00904511	0.0229238	-5.44701	down
Lmzp002365	Hesperetin-7-O-glucoside*	Flavonoids	Flavanones	C22H24O11	2	31712-49-9	159661	144907	186741	6.26676e+06	6.50795e+06	5.79201e+06	1.19641	0.00117633	0.0133318	0.0264618	-5.23994	down
Zbgp003756	Petunidin-3-O-(6''-O-p-coumaroyl)rutinoside-7-O-glucoside	Flavonoids	Anthocyanidins	C43H49O23+	3	-	832589	1.00182e+06	868741	6.21521e+06	5.41996e+06	5.18192e+06	1.19326	0.00360764	0.026419	0.160738	-2.63721	down
MWSHY0061	Kaempferol-3-O-neohesperidoside	Flavonoids	Flavonols	C27H30O15	1	32602-81-6	95653.9	56375.6	51256.5	6.13349e+06	4.59114e+06	3.43018e+06	1.18836	0.027162	0.0627627	0.0143616	-6.12164	down
Zbhp004510	Hesperetin-3'-O-glucoside*	Flavonoids	Flavanones	C22H24O11	3	-	109896	146365	80451.4	6.1179e+06	5.73152e+06	3.72323e+06	1.18888	0.0206417	0.0542842	0.0216221	-5.53135	down
Lmsp004090	Isorhamnetin-3-O-(6''-O-p-coumarol)sophoroside-7-O-rhamnoside	Flavonoids	Flavonols	C43H48O23	3	-	738905	956778	903441	5.88135e+06	6.97721e+06	4.47018e+06	1.18296	0.0204425	0.0540632	0.149989	-2.73707	down
mws0061	Hyperin	Flavonoids	Flavonols	C21H20O12	3	482-36-0	121474	64178	72569.6	5.19554e+06	3.26077e+06	2.75236e+06	1.18444	0.0390816	0.0784929	0.0230376	-5.43986	down
PD1036616	Norartocarpetin-2'-O-(3'''-O-rhamnosyl)rutinoside	Flavonoids	Flavones	C33H40O19	1	-	596856	922996	1.02082e+06	4.89142e+06	5.90238e+06	5.53676e+06	1.17878	0.00121667	0.0134683	0.155578	-2.68429	down
HJN087	Naringenin-4'-O-glucoside*	Flavonoids	Flavanones	C21H22O10	1	-	960538	987193	625475	4.39154e+06	2.59068e+06	3.10393e+06	1.1413	0.0376492	0.0768442	0.255123	-1.97074	down
Zbdn007423	6,7-Dimethoxy-4-chromanone	Flavonoids	Other Flavonoids	C11H12O4	1	54013-49-9	622905	818008	813240	4.24387e+06	5.34373e+06	4.26345e+06	1.18843	0.00727881	0.0349971	0.162742	-2.61934	down
MWSHY0046	Isoquercitrin*	Flavonoids	Flavonols	C21H20O12	1	482-35-9	74072.2	84065	118519	4.24268e+06	5.33119e+06	5.86254e+06	1.19374	0.00874256	0.039259	0.0179223	-5.8021	down
HJN051	Tamarixetin-3-O-rutinoside	Flavonoids	Flavonols	C28H32O16	3	-	485261	504646	204639	4.11126e+06	2.24795e+06	2.33286e+06	1.12933	0.0510981	0.0914387	0.13743	-2.86324	down
Zbsp002854	Chrysoeriol-6,8-di-C-glucoside-7-O-glucoside	Flavonoids	Flavones	C34H42O21	2	-	461846	472610	462128	3.84777e+06	3.62267e+06	2.85027e+06	1.1924	0.010146	0.0417827	0.135319	-2.88557	down
Lmhp003162	Chrysoeriol-6,8-di-C-glucoside-4'-O-glucoside	Flavonoids	Flavones	C34H42O21	3	-	450337	496131	408618	3.72112e+06	3.47668e+06	3.02012e+06	1.19349	0.00431609	0.0275559	0.132619	-2.91464	down
MWStz421	Ternatumoside II	Flavonoids	Flavonols	C27H30O15	3	1473419-87-2	59525.2	44256.6	51870.7	3.2757e+06	3.41254e+06	7.23817e+06	1.18869	0.0715509	0.115062	0.0111768	-6.48335	down
Smgp004575	Quercetin-5-O-β-D-glucoside*	Flavonoids	Flavonols	C21H20O12	1	-	0	104193	74057.5	3.22635e+06	4.55798e+06	5.15789e+06	1.03979	0.017292	0.0504969	0.0137728	-6.18204	down
Rfp05682	1-(2,4-Dihydroxyphenyl)-3-[3-hydroxy-4-[3,4,5-trihydroxy-6-(hydroxymethyl)oxan-2-yl]oxyphenyl]prop-2-en-1-one	Flavonoids	Chalcones	C21H22O10	2	-	461014	448888	414765	3.04402e+06	2.44488e+06	2.21662e+06	1.18956	0.0129795	0.0432046	0.171911	-2.54026	down
Safn005219	naringenin 5-glucoside*	Flavonoids	Flavones	C21H22O10	1	-	336628	328866	327428	2.69616e+06	3.43128e+06	3.99114e+06	1.19208	0.0148533	0.0465141	0.0981286	-3.34918	down
MWStz490	Marein	Flavonoids	Chalcones	C21H22O11	2	535-96-6	489483	647669	393780	2.50059e+06	2.59796e+06	2.88597e+06	1.17903	0.00027261	0.0106678	0.191738	-2.38279	down
Lmlp006175	Phlorizin chalcone*	Flavonoids	Chalcones	C21H22O10	1	4547-85-7	488955	326243	380675	2.45993e+06	1.94924e+06	1.8689e+06	1.17863	0.00836462	0.0386559	0.190484	-2.39226	down
Zmhn001036	Choerospondin*	Flavonoids	Flavanones	C21H22O10	1	81202-36-0	288663	315271	368169	2.23644e+06	3.95017e+06	3.60673e+06	1.18223	0.0300508	0.0671558	0.0992616	-3.33262	down
HJN090	Isocoreopsin*	Flavonoids	Flavanones	C21H22O10	1	-	484761	487794	251160	2.16704e+06	1.544e+06	1.57241e+06	1.13646	0.0128555	0.0432046	0.231613	-2.11021	down
Zmsp003339	Rhamnocitrin-4'-O-glucoside-3-O-glucosyl(1→4)glucoside	Flavonoids	Flavonols	C34H42O21	3	-	224874	226817	209897	2.09033e+06	1.68528e+06	1.49243e+06	1.19151	0.0128503	0.0432046	0.125585	-2.99326	down
MWStz431	Clitorin*	Flavonoids	Flavones	C33H40O19	1	55804-74-5	457599	324251	228333	1.9512e+06	1.58573e+06	1.30551e+06	1.14865	0.0129497	0.0432046	0.20861	-2.26112	down
Hmcp001589	Isorhamnetin-3-O-rutinoside-4'-O-glucoside	Flavonoids	Flavonols	C34H42O21	3	111393-97-6	224823	233204	195531	1.91003e+06	1.6369e+06	1.36083e+06	1.18997	0.0119415	0.0432046	0.133168	-2.90868	down
WaYp004612	Sterubin 5-O-Glucoside*	Flavonoids	Flavanones	C22H24O11	3	-	352481	443423	116710	1.87804e+06	3.37697e+06	4.20933e+06	1.11514	0.0501855	0.0908301	0.0964264	-3.37443	down
PDN065806	2-(3,4-dihydroxyphenyl)-5,7-dihydroxy-3-[[(3S,4R,5S)-3,4,5,6-tetrahydroxyoxan-2-yl]methoxy]chromen-4-one	Flavonoids	Flavones	C21H20O12	2	-	43351.2	44445.4	52513.1	1.80312e+06	3.62514e+06	3.45205e+06	1.19051	0.0374995	0.0768442	0.0158001	-5.98392	down
Safp005837	Kaempferol-3-O-rhamninoside*	Flavonoids	Flavonols	C33H40O19	1	83170-31-4	407032	317085	191456	1.77785e+06	1.20224e+06	1.37074e+06	1.14125	0.0132554	0.0435144	0.210437	-2.24854	down
PD0626020	7,8,4'-Trihydroxyflavanone	Flavonoids	Flavones	C15H12O5	2	-	104052	216667	220481	1.75486e+06	2.29332e+06	2.45102e+06	1.1729	0.00930026	0.0402448	0.0832717	-3.58603	down
Zbkp005333	2',4,4',6'-Tetrahydroxychalcone 4'-O-glucoside*	Flavonoids	Flavones	C21H22O10	1	-	223484	296153	248846	1.66291e+06	2.15102e+06	2.26736e+06	1.18951	0.010008	0.0417827	0.126369	-2.98429	down
PDP151724	Sexangularetin 3-rutinoside-7-glucoside	Flavonoids	Flavonols	C34H42O21	2	106009-65-8	174004	204667	172763	1.64192e+06	1.36126e+06	1.22336e+06	1.19147	0.0095607	0.0409523	0.130469	-2.93822	down
pme1598	Hesperetin-5-O-glucoside	Flavonoids	Flavanones	C22H24O11	2	69651-80-5	128121	105077	116534	1.63213e+06	2.45336e+06	2.47605e+06	1.19165	0.0174578	0.0506703	0.0533005	-4.22971	down
mws0856	Quercetin-4'-O-glucoside (Spiraeoside)*	Flavonoids	Flavonols	C21H20O12	1	20229-56-5	83430.9	91041.8	113632	1.63163e+06	2.88851e+06	3.23415e+06	1.18646	0.0361693	0.0762164	0.0371543	-4.75033	down
PDP151763	Isorhamnetin-3-O-rutinoside-7-O-glucoside	Flavonoids	Flavonols	C34H42O21	2	55481-91-9	190614	172762	141800	1.6221e+06	1.42488e+06	1.14981e+06	1.1878	0.0114915	0.0424939	0.120372	-3.05443	down
Hmpp003270	Luteolin-4'-O-glucoside*	Flavonoids	Flavones	C21H20O11	1	6920-38-3	0	0	0	1.56038e+06	2.51157e+06	1.35133e+06	1.19631	0.036865	0.0766276	0	#DIV/0!	down
Safn007177	Dihydrogenistin*	Flavonoids	Isoflavones	C21H22O10	1	-	63589	83098.3	131568	1.4622e+06	1.45724e+06	1.29198e+06	1.18363	0.00060829	0.0117184	0.0660714	-3.91983	down
mws1329	Quercetin-7-O-glucoside*	Flavonoids	Flavonols	C21H20O12	1	491-50-9	89771.5	85773.5	92967.6	1.41391e+06	2.68874e+06	2.75889e+06	1.18701	0.0373537	0.0768442	0.039133	-4.67547	down
Lmdp003286	Isohyperoside*	Flavonoids	Flavonols	C21H20O12	1	35589-21-0	329060	391215	553653	1.35256e+06	2.67667e+06	4.83109e+06	1.1001	0.129445	0.186151	0.143779	-2.79808	down
MWSN0164	Kaempferol-3-O-glucorhamnoside	Flavonoids	Flavonols	C27H30O15	3	40437-72-7	5581.12	6694	11152.2	1.28399e+06	1.17434e+06	1.14962e+06	1.19371	0.00117233	0.0133318	0.00649326	-7.26684	down
mws1179	Naringenin 7-O-beta-D-glucoside*	Flavonoids	Flavanones	C21H22O10	1	529-55-5	87159.5	54833.5	88393.5	1.17218e+06	1.39e+06	1.14809e+06	1.18884	0.00377427	0.0268142	0.0620942	-4.0094	down
Lmbp002592	Kaempferol-3,7-O-diglucoside	Flavonoids	Flavonols	C27H30O16	3	25615-14-9	8039.23	8711.06	20001	1.14007e+06	969116	864534	1.18697	0.00656241	0.0335883	0.0123587	-6.33833	down
Lmsp004301	3',5,5',7-Tetrahydroxyflavanone-7-O-glucoside*	Flavonoids	Flavanones	C21H22O11	3	-	58015.9	66663.2	133264	1.10055e+06	1.37059e+06	1.81424e+06	1.17356	0.0220104	0.0563276	0.0601913	-4.0543	down
Ladp004020	tenuiflorin C glucoside*	Flavonoids	Other Flavonoids	C22H22O12	1	-	0	0	0	1.01375e+06	904218	826452	1.19739	0.00350799	0.0260907	0	#DIV/0!	down
Lamn006238	3,9-dihydroeucomnalin glucoside	Flavonoids	Other Flavonoids	C23H26O11	3	-	398345	437584	354787	967707	892194	844021	1.1792	0.000653114	0.0117184	0.440366	-1.18322	down
MWStz585	Nepetin-7-O-glucoside(Nepitrin)	Flavonoids	Flavones	C22H22O12	3	569-90-4	0	0	0	951394	1.04043e+06	1.08765e+06	1.19759	0.00151104	0.0140178	0	#DIV/0!	down
MWS20147	Luteolin-3'-O-glucoside*	Flavonoids	Flavones	C21H20O11	1	5154-41-6	47067.8	22759.4	53148	946424	751580	417718	1.16043	0.0495249	0.0908301	0.0581244	-4.10471	down
Lmsp004915	Cernuoside*	Flavonoids	Aurones	C21H20O11	1	480-69-3	0	0	0	938630	706017	500143	1.19572	0.0299822	0.0671558	0	#DIV/0!	down
Hmmp002324	Tricin-4'-O-rutinoside-7-O-rutinoside	Flavonoids	Flavones	C41H54O25	2	-	226218	246875	192076	895985	761509	795567	1.18657	0.0016595	0.0146282	0.271159	-1.88279	down
Rfp03312	Aureusidin 4,6-diglucoside	Flavonoids	Aurones	C27H30O16	1	-	0	0	0	851121	815469	764277	1.19755	0.000966045	0.012428	0	#DIV/0!	down
Zmhp004122	Malvidin-3-(p-coumaroyl)-rutinoside-5-glucoside	Flavonoids	Anthocyanidins	C44H51O23+	3	-	314144	309437	215795	765226	691505	803046	1.15849	0.000495711	0.0112361	0.371442	-1.42879	down
Lcfn086739	Plantaginin	Flavonoids	Flavones	C21H20O11	1	26046-94-6	11817.1	14954.4	7003.76	757224	866606	830194	1.19114	0.00151103	0.0140178	0.0137632	-6.18304	down
Zbpn005555	Phloretin-4'-O-glucoside (Trilobatin)*	Flavonoids	Chalcones	C21H24O10	1	4192-90-9	112898	159542	78510.8	752504	613585	506376	1.15443	0.0124815	0.0432046	0.187427	-2.4156	down
Lmsp003729	Myricetin-3-O-rutinoside*	Flavonoids	Flavonols	C27H30O17	1	-	95559.6	131118	112614	752370	779814	509754	1.17828	0.0208558	0.0543322	0.166162	-2.58934	down
Zmdp003457	Myricetin-3-O-galactoside-3'-O-rhamnoside*	Flavonoids	Flavonols	C27H30O17	1	-	98901.7	159740	143308	739239	752043	624718	1.17802	0.00147749	0.0140178	0.189958	-2.39625	down
ZBN0426	6-Hydroxykaempferol-7-O-glucoside	Flavonoids	Flavonols	C21H20O12	1	-	93362.3	88649.9	68125.7	736313	489807	414067	1.17077	0.0406	0.0805234	0.152506	-2.71307	down
Rdp05285	4',5,8-Trihydroxyflavanone	Flavonoids	Flavanones	C15H12O5	1	-	88637.5	114394	148520	704646	906304	1.01081e+06	1.17927	0.0115162	0.0424939	0.13409	-2.89873	down
Zmmp003779	Petunidin-3-O-(6''-O-p-coumaroyl)rutinoside*	Flavonoids	Anthocyanidins	C37H39O18+	3	-	65873.2	83272.7	81821.6	703938	630975	660132	1.1944	0.000679217	0.0117184	0.115771	-3.11066	down
Zmmp003478	Petunidin-3-O-(6''-O-p-coumaroyl)glucoside-5-O-rhamnoside*	Flavonoids	Anthocyanidins	C37H39O18+	3	-	103762	106024	88803.5	676470	506496	406635	1.17578	0.0313978	0.0691915	0.187839	-2.41243	down
HJN055	Dihydrocharcone-4'-O-glucoside*	Flavonoids	Chalcones	C21H24O10	1	-	96362.7	83020.3	98898.8	658197	568560	412866	1.18045	0.0236061	0.0578421	0.169723	-2.55875	down
Xmyp005654	Kaempferol-4'-O-glucoside*	Flavonoids	Flavonols	C21H20O11	1	52222-74-9	0	0	0	652595	1.0221e+06	1.65132e+06	1.19448	0.0627148	0.105485	0	#DIV/0!	down
Zbzp003056	Isoorientin-7-O-glucoside*	Flavonoids	Flavones	C27H30O16	2	-	0	0	0	576880	758682	751176	1.19731	0.00721115	0.0349971	0	#DIV/0!	down
Sadp004354	Herbacetin 8-gentiobioside*	Flavonoids	Flavonols	C27H30O17	1	-	12048.6	17030.3	14162	543836	347662	466859	1.19209	0.0164779	0.0491895	0.0318332	-4.97332	down
Wagp004984	Limocitrol 3-Glucoside	Flavonoids	Flavonols	C24H26O14	3	-	187137	223554	173619	538423	362865	407664	1.1301	0.0361868	0.0762164	0.446396	-1.16361	down
HJAP119	Rhamnetin-3-O-Rutinoside-5-O-rhamnoside*	Flavonoids	Flavonols	C34H42O20	2	-	147538	181758	99602.3	537684	521912	456802	1.15193	0.000459995	0.0109479	0.282841	-1.82194	down
Zbgp004081	Petunidin-3-O-(6''-O-p-coumaroyl)rhamnoside-5-O-glucoside*	Flavonoids	Anthocyanidins	C37H39O18+	3	-	131388	126002	103300	534813	535182	471853	1.18923	0.000840909	0.0119111	0.233934	-2.09583	down
ZBN0210	Kaempferol 3-O-glucoside*	Flavonoids	Flavonols	C21H20O11	1	480-10-4	0	0	0	521968	268257	252661	1.19371	0.0576482	0.098707	0	#DIV/0!	down
Zmhp002730	6-Hydroxykaempferol-6,7-O-Diglucoside	Flavonoids	Flavonols	C27H30O17	3	142674-16-6	18359.8	17391.6	15561.6	508898	517725	574596	1.1968	0.00156081	0.0140178	0.0320462	-4.9637	down
PDP155660	Scutellarein 6-glucoside*	Flavonoids	Flavones	C21H20O11	1	-	0	0	0	491792	1.46952e+06	1.22336e+06	1.19259	0.0687089	0.110866	0	#DIV/0!	down
MWStz559	Quercetin-3,7-Di-O-glucoside*	Flavonoids	Flavonols	C27H30O17	1	6892-74-6	19400.2	6434.76	17723.7	472469	509747	465744	1.17451	0.000349228	0.0106678	0.0300828	-5.05492	down
Smsn004112	Isorhamnetin-3,7-O-disulfonate	Flavonoids	Flavonols	C16H12O13S2	3	-	57588.7	34933.6	48256.2	472179	517062	567836	1.18745	0.00222678	0.018275	0.090412	-3.46734	down
PDP152333	5,7,2'-Trihydroxyflavanone 7-glucoside*	Flavonoids	Flavanones	C21H22O10	1	27960-47-0	37357	28973.9	52064	467471	577602	750507	1.18282	0.0204441	0.0540632	0.0659368	-3.92277	down
WaYn005089	Neosakuranin	Flavonoids	Chalcones	C22H24O10	3	31187-54-9	0	0	0	456601	385453	372742	1.19729	0.00412685	0.0272831	0	#DIV/0!	down
MWSN0062	Luteolin 7-O-beta-D-glucoside*	Flavonoids	Flavones	C21H20O11	1	5373-11-5	0	0	0	441569	271532	176608	1.19241	0.0620126	0.104674	0	#DIV/0!	down
Hmlp003068	Meratin*	Flavonoids	Flavonols	C27H30O17	1	27215-04-9	9019.48	10312.1	9773.89	431647	435946	548927	1.19654	0.00681865	0.0338091	0.0205471	-5.60492	down
ZBN0061	Quercetin-3',4'-dimethyl ether*	Flavonoids	Flavonols	C17H14O7	3	3306-29-4	139422	137238	157916	426401	459325	473506	1.19253	0.000380993	0.0106678	0.319722	-1.64511	down
Labn004865	Hydroxy isoliquiritigenin glucoside*	Flavonoids	Chalcones	C21H22O10	1	-	49138.6	75925.6	116549	422966	1.04231e+06	1.0449e+06	1.1368	0.0661247	0.108163	0.0962538	-3.37701	down
mws0913	Kaempferol-3-O-galactoside*	Flavonoids	Flavonols	C21H20O11	1	23627-87-4	0	0	0	420529	289154	229077	1.19527	0.0311205	0.0688994	0	#DIV/0!	down
Hmmp002240	Isorhamnetin-3-O-rutinoside-7-O-(2''-O-glucosyl)glucuronate	Flavonoids	Flavonols	C40H50O27	2	-	78668.1	35581.2	35092	416426	387807	265007	1.14645	0.015463	0.0477948	0.139671	-2.8399	down
Rn003925	(2S)-5,7,3',5'-tetrahydroxyflavanone-7-O-beta-D-glucopyranoside*	Flavonoids	Flavanones	C21H22O11	2	-	0	0	0	404762	424509	457563	1.19757	0.00128694	0.0139223	0	#DIV/0!	down
Safn005180	5,7,4'-Trihydroxyflavanone 7-O-galactosylglucoside	Flavonoids	Flavones	C27H32O15	3	-	49957.5	54071.2	55408.9	394298	320110	325125	1.19373	0.00639552	0.0335883	0.153374	-2.70487	down
mws0089	Kaempferol-7-O-glucoside*	Flavonoids	Flavonols	C21H20O11	1	16290-07-6	0	0	0	393154	206376	233853	1.19454	0.0412299	0.0810968	0	#DIV/0!	down
Rdp04104	2-(3,4-dihydroxyphenyl)-5,7-dihydroxy-3-[(2S,3S,4R,5S,6R)-2,3,5-trihydroxy-6-methyloxan-4-yl]oxychromen-4-one	Flavonoids	Flavonols	C21H20O11	3	-	77999.5	90835.7	152385	367787	425113	373735	1.14409	0.000833281	0.0119111	0.27534	-1.86072	down
Lmsn003297	2',3,4,4',6'-Peptahydroxychalcone 4'-O-glucoside	Flavonoids	Chalcones	C21H22O11	3	-	60007.5	65751.2	72173	365313	356851	388440	1.19505	0.000255493	0.0106678	0.17822	-2.48827	down
Lmpp003228	Petunidin-3-O-(6''-O-caffeoyl)glucoside	Flavonoids	Anthocyanidins	C31H29O15+	3	-	105344	103408	128276	360144	288665	208032	1.11864	0.0545168	0.0955741	0.393338	-1.34616	down
pmn001716	Carthamone*	Flavonoids	Chalcones	C21H20O11	1	86579-00-2	35212.3	16372.7	20456.2	343048	218012	171717	1.15714	0.0483803	0.0898873	0.0983125	-3.34648	down
MWStz446	Isorhamnetin-7-O-glucoside (Brassicin)	Flavonoids	Flavonols	C22H22O12	3	6743-96-0	0	0	0	334388	225764	156135	1.19374	0.0440905	0.0842855	0	#DIV/0!	down
Zmmp003155	Petunidin-3-O-(6''-O-caffeoyl)rutinoside-5-O-glucoside	Flavonoids	Anthocyanidins	C43H49O24+	3	-	57469.7	20164.2	46515.6	310825	232908	197209	1.12061	0.0176438	0.0508998	0.167556	-2.57728	down
Lmcp004347	Cyanidin-3-O-(6''-O-caffeoyl-2''-O-xylosyl)glucoside	Flavonoids	Anthocyanidins	C35H35O18+	3	-	40440	57049.9	51674.6	284699	289551	305743	1.19008	1.25517e-05	0.0059746	0.169507	-2.56059	down
mws0046	Naringin*	Flavonoids	Flavanones	C27H32O14	3	10236-47-2	33956.7	28660	10653.4	271307	155248	118335	1.10118	0.0730399	0.116668	0.134468	-2.89467	down
Wbtn007183	methyl 4,8-dihydroxy-6-methoxy-9-oxo-9H-xanthene-3-carboxylate*	Flavonoids	Other Flavonoids	C16H12O7	3	-	104730	131369	114600	266965	236905	263987	1.17619	0.000438316	0.0109479	0.456723	-1.13061	down
Cwjp002289	Luteolin-7-O-(3''-O-coumaroyl)sophorotrioside	Flavonoids	Flavones	C42H46O23	1	-	7130.32	28698.4	30820.5	243680	190862	148418	1.10299	0.0187894	0.051744	0.114329	-3.12874	down
Zbjp003056	Orientin-7-O-glucoside*	Flavonoids	Flavones	C27H30O16	2	-	0	0	0	243578	240869	212266	1.19745	0.00185498	0.0154907	0	#DIV/0!	down
Rdp04071	Nervilifordin C	Flavonoids	Flavonols	C28H32O17	1	-	91018.5	121807	85353	231734	261080	262624	1.16324	0.000587858	0.0117184	0.394709	-1.34114	down
Zbhn006453	Pedalitin*	Flavonoids	Flavones	C16H12O7	3	22384-63-0	121926	115838	106023	231055	297665	233134	1.1665	0.0200103	0.053813	0.451251	-1.148	down
Lmlp005236	Dihydrokaempferol-3-O-glucoside*	Flavonoids	Flavanonols	C21H22O11	3	31049-08-8	0	0	0	225082	347944	664726	1.19162	0.087706	0.132956	0	#DIV/0!	down
PD0485458	6-Hydroxyluteolin 6-glucoside	Flavonoids	Flavones	C21H20O12	1	-	0	0	0	212386	224318	181053	1.1973	0.00390223	0.0271993	0	#DIV/0!	down
pmb0618	Hesperetin-8-C-glucoside-3'-O-glucoside	Flavonoids	Flavanones	C28H34O16	3	-	10133.3	15515.9	12707	209634	188017	208731	1.19287	0.000882295	0.0119111	0.0632544	-3.98269	down
Zmqp002952	Delphinidin-3-O-rutinoside-7-O-glucoside	Flavonoids	Anthocyanidins	C33H41O21+	3	-	84126.6	92200.5	73625.1	191631	192311	163091	1.17043	0.00243864	0.0196744	0.456924	-1.12998	down
Zmhp003651	Delphinidin-3-O-(2'''-O-p-coumaroyl)rutinoside-7-O-glucoside	Flavonoids	Anthocyanidins	C42H47O23+	3	-	0	0	0	189241	213033	115654	1.19465	0.0276345	0.0635461	0	#DIV/0!	down
mws0917	3,7-Di-O-methylquercetin*	Flavonoids	Flavonols	C17H14O7	3	2068-02-2	53233.9	49565.8	62754.9	188269	197728	155800	1.18066	0.00612183	0.0335883	0.305565	-1.71045	down
pmp001014	1-Glycosyloxy-2-hydroxy-4-methoxyxanthone	Flavonoids	Other Flavonoids	C20H20O10	3	-	31807.9	34610.3	26325.4	186046	197334	159505	1.18963	0.00405704	0.0271993	0.170835	-2.54933	down
Lmmp002796	Gossypetin-3-O-rutinoside	Flavonoids	Flavonols	C27H30O17	1	-	33243.1	25563.9	23184	176577	101660	56053.7	1.05561	0.138016	0.19587	0.245269	-2.02757	down
Zbln006102	3,3'-O-Dimethylellagic Acid	Tannins	Tannin	C16H10O8	3	2239-88-5	58904.2	67629.6	77076	175403	180310	157514	1.17731	0.000426208	0.0109479	0.396725	-1.33379	down
MWStz612	Neoeriocitrin	Flavonoids	Flavanones	C27H32O15	3	13241-32-2	0	0	0	174685	118747	103771	1.19511	0.0255508	0.0605181	0	#DIV/0!	down
ZBN0295	Diosmetin 7-O-rutinoside*	Flavonoids	Flavones	C28H32O15	3	520-27-4	32780	26236	52201.2	166250	123609	147903	1.14227	0.00329443	0.0248913	0.254059	-1.97677	down
Lazp002140	Luteolin 7-rutinoside-4'-glucoside	Flavonoids	Flavones	C33H40O20	3	-	17990.3	15880.4	27637	166187	206472	181893	1.18267	0.00270187	0.0207434	0.110914	-3.17248	down
HJAP136	Quercetin-3-O-(2''-O-rhamnosyl)rutinoside-7-O-glucoside	Flavonoids	Flavonols	C39H50O25	2	-	33952	22730.5	28298.1	164155	89698.7	71861.7	1.10142	0.103034	0.152311	0.260905	-1.93841	down
PDP004302	Nevadensin 5-gentiobioside:5-[(6-O-beta-D-Glucopyranosyl-beta-D-glucopyranosyl)oxy]-7-hydroxy-6,8-dimethoxy-2-(4-methoxyphenyl)-4H-1-benzopyran-4-one	Flavonoids	Flavones	C30H36O17	3	178405-55-5	55834	66420.5	43902.2	158066	126255	107067	1.11732	0.023189	0.0574893	0.424532	-1.23606	down
PD0060583	Isorhamnetin-3-O-(6''-O-caffeoyl)sophoroside-7-O-rhamnoside	Flavonoids	Flavonols	C44H50O24	2	-	20813	15384.9	12930.4	153878	115331	111300	1.1801	0.0128244	0.0432046	0.129112	-2.95331	down
PDP191874	3-(2,4-dihydroxyphenyl)-1-(3,4,5-trihydroxyphenyl)prop-2-en-1-one	Flavonoids	Chalcones	C15H12O6	2	-	23000	26062.5	11473.9	153294	183954	155658	1.16369	0.00132682	0.0140178	0.122815	-3.02544	down
Rdp04590	3-(3,4-Dihydroxyphenyl)-1-(3,4,5-trihydroxyphenyl)prop-2-en-1-one	Flavonoids	Chalcones	C15H12O6	2	-	21865.7	13787.4	33777.7	150078	189267	167923	1.15889	0.00146213	0.0140178	0.136872	-2.8691	down
mws1066	Narirutin*	Flavonoids	Flavanones	C27H32O14	3	14259-46-2	15861.5	32979.8	9606.85	148003	75133.4	63889	1.05574	0.0931928	0.140108	0.203634	-2.29595	down
MWSHY0185	Isomangiferin	Flavonoids	Other Flavonoids	C19H18O11	3	24699-16-9	69932.4	61795.8	59035.3	145386	139484	148069	1.18694	6.37375e-05	0.00904511	0.440624	-1.18238	down
Lamn004461	4'-demethyl-3,9-dihydroeucomin glucosyl rhamnosyl glucoside	Flavonoids	Other Flavonoids	C34H44O19	3	-	8242.56	12866.4	14399.7	145379	135695	131051	1.18662	0.00020326	0.0106678	0.0861598	-3.53684	down
Zmmp003556	Petunidin-3-O-(6''-O-feruloyl)rutinoside-5-O-glucoside	Flavonoids	Anthocyanidins	C44H51O24+	3	-	0	0	0	140026	163012	111751	1.19656	0.0113009	0.0424939	0	#DIV/0!	down
Rfp04439	Naringin chalcone	Flavonoids	Chalcones	C27H32O14	2	-	26402.7	39971.6	33199.9	138949	247858	210622	1.16701	0.0334931	0.0725023	0.166671	-2.58493	down
MWStz457	Kaempferol-3-O-rutinoside-7-O-glucoside*	Flavonoids	Flavonols	C33H40O20	3	34336-18-0	19476.3	17104.8	16922.6	137342	146456	156693	1.19566	0.00154519	0.0140178	0.121464	-3.0414	down
Wagp004812	Salvigenin 5-O-glucoside	Flavonoids	Flavones	C24H26O11	3	-	0	0	0	134840	105515	109908	1.19692	0.00606112	0.0335883	0	#DIV/0!	down
ZBN0232	Chrysoeriol-7-O-rutinoside*	Flavonoids	Flavones	C28H32O15	3	-	52881.6	26404	32923.3	129497	161647	135361	1.14155	0.00142016	0.0140178	0.26309	-1.92637	down
Safn002792	Kaempferol-3-O-Gentiobioside-7-O-Rhamnoside*	Flavonoids	Flavonols	C33H40O20	3	-	19744.3	12293	17250.1	127589	150849	116995	1.18359	0.00556047	0.0322778	0.124642	-3.00414	down
Zmmp001564	Petunidin-3-O-rutinoside-5-O-glucoside	Flavonoids	Anthocyanidins	C34H43O21+	3	-	18303.2	15446.6	11370	126751	133654	89067.7	1.17736	0.0165343	0.0491895	0.129109	-2.95334	down
Safn006364	Okanin 4'-(6''-acetylglucoside)	Flavonoids	Chalcones	C23H24O12	3	-	25510.2	13710.2	20529.2	126642	107601	164517	1.16632	0.0179232	0.0510865	0.149838	-2.73852	down
Lmhp002374	Quercetin-3-O-glucosyl(1→4)rhamnoside-7-O-rutinoside	Flavonoids	Flavonols	C39H50O25	3	-	32629.1	20441.8	17240.1	123497	94168.2	60257.7	1.10499	0.0553628	0.0961778	0.252988	-1.98286	down
WaQzp03640	Quercetin 7-(4'''-p-coumarylrhamnosyl)(1→2)-glucoside 3-glucoside	Flavonoids	Flavonols	C42H46O23	2	-	0	0	0	121491	95050.9	50244.9	1.18969	0.0505618	0.0911645	0	#DIV/0!	down
Zbjn004215	Kaempferol 3-O-beta-D-glucosyl-(1->2)-beta-D-glucoside*	Flavonoids	Flavonols	C27H30O16	3	19895-95-5	0	0	0	121287	110349	102070	1.19731	0.00249353	0.019695	0	#DIV/0!	down
HJN104	Dihydromyricetin-3-O-glucoside	Flavonoids	Flavanonols	C21H22O13	2	-	0	0	0	115976	165734	142307	1.19683	0.0101823	0.0417827	0	#DIV/0!	down
Lmnp202744	Cirsiliol-8-C-(2''-Xylosyl)glucoside	Flavonoids	Flavones	C28H32O16	3	-	54366.2	64876.8	75243.3	113470	154181	127838	1.12705	0.0157594	0.0482656	0.491763	-1.02397	down
pme1611	Isohemiphloin	Flavonoids	Flavanones	C21H22O10	2	3682-02-8	0	0	0	109201	179012	163047	1.19584	0.0191468	0.0523785	0	#DIV/0!	down
Zmmp003244	Delphinidin-3-(p-coumaroyl)-rutinoside-5-glucoside	Flavonoids	Anthocyanidins	C42H47O23+	3	-	17382.2	18175.1	18525.2	108490	100679	88288.4	1.19425	0.00509705	0.0307113	0.181816	-2.45945	down
Lmsp003853	Quercetin-3-O-(6''-O-p-coumaroyl)sophoroside-7-O-rhamnoside	Flavonoids	Flavonols	C42H46O23	1	-	12921.4	20081.3	19624	108084	131502	79906.2	1.16899	0.0247098	0.0594034	0.16472	-2.60192	down
Safn003136	Isorhamnetin 3,4'-Diglucoside	Flavonoids	Flavonols	C28H32O17	3	-	0	0	0	107195	95617.5	86802.2	1.19714	0.00372031	0.0268142	0	#DIV/0!	down
ZBN0086	Kaempferol-3-O-rutinoside-7-O-rhamnoside	Flavonoids	Flavonols	C33H40O19	2	-	16089.7	4073.04	8509.81	104972	100980	156190	1.14086	0.0212698	0.0547265	0.0791748	-3.65881	down
Wbtn004512	1,8-dihydroxy-4,5-dimethoxy-3-{[(2s,3r,4s,5s,6r)-3,4,5-trihydroxy-6-(hydroxymethyl)oxan-2-yl]oxy}xanthen-9-one	Flavonoids	Other Flavonoids	C21H22O12	2	-	0	0	0	103091	150810	240066	1.19272	0.0546138	0.0955741	0	#DIV/0!	down
Lmdn003665	Farrerol-5,7-di-O-glucoside	Flavonoids	Flavanones	C29H36O15	3	-	24445.8	17900.2	17274.8	101840	88376.1	97807.6	1.18371	0.000334778	0.0106678	0.207	-2.2723	down
pmp000596	Quercetin-3-O-(2''-O-galactosyl)glucoside	Flavonoids	Flavonols	C27H30O17	3	56782-99-1	0	0	0	100874	102118	96396.2	1.19759	0.000302961	0.0106678	0	#DIV/0!	down
Lmzn001875	Naringenin-7-O-Rutinoside-4'-O-glucoside	Flavonoids	Flavanones	C33H42O19	3	-	47482.4	38518	54257.1	98547.4	81271.2	115112	1.11818	0.0198054	0.0535645	0.475561	-1.0723	down
Cmxn004016	Dihydromarein	Flavonoids	Chalcones	C21H24O11	2	-	0	0	0	96884	92883	96807.1	1.19758	0.000191192	0.0106678	0	#DIV/0!	down
Zmmp003756	Malvidin-3-O-(2'''-O-feruloyl)rutinoside-5-O-glucoside	Flavonoids	Anthocyanidins	C45H53O24+	3	-	14089	23615	11018.8	96818.5	84547.5	45565.5	1.10456	0.0542778	0.0955741	0.214702	-2.21959	down
ZBN0150	Luteolin-7-O-gentiobioside*	Flavonoids	Flavones	C27H30O16	3	-	4439.37	9424.01	6340.72	95331	102482	110463	1.18339	0.000831908	0.0119111	0.0655389	-3.9315	down
Rfp05573	Aureusidin 6-rhamnoside	Flavonoids	Aurones	C21H20O10	3	-	41338.8	24110.6	14484.3	94795.9	101960	101569	1.09817	0.00737375	0.035099	0.267942	-1.90001	down
Lcfp045371	Myricetin3-rhamnosyl-(1→3)-glucosyl-(1→6)-glucoside	Flavonoids	Flavonols	C33H40O22	3	-	14759.6	17155.7	13480.1	89025.3	73175.1	69438.2	1.18789	0.00768423	0.0362148	0.195975	-2.35126	down
Safn007426	Naringenin 7-O-β-D-glucoside 6''-acetate	Flavonoids	Flavones	C23H24O11	3	-	19567.2	16671.7	13650.5	87174	46335	52894.4	1.13237	0.0669722	0.108801	0.267642	-1.90162	down
Rfp03415	Maritimetin 7-glucoside*	Flavonoids	Aurones	C21H20O11	2	-	0	0	0	87006.7	51368.4	66434.7	1.19446	0.0221324	0.0563369	0	#DIV/0!	down
Lmpp003465	Myricetin-3-O-β-D-glucoside*	Flavonoids	Flavonols	C21H20O13	3	19833-12-6	0	0	0	86146.4	58916.3	31425.4	1.18566	0.0651357	0.108163	0	#DIV/0!	down
mws1519	Eriocitrin	Flavonoids	Flavanones	C27H32O15	3	13463-28-0	0	0	0	84236.5	235688	168368	1.19012	0.0654192	0.108163	0	#DIV/0!	down
mws2186	Avicularin*	Flavonoids	Flavonols	C20H18O11	3	572-30-5	0	0	0	81205.8	40508.8	63864.5	1.19184	0.0344638	0.0732355	0	#DIV/0!	down
Hmmp002322	Chrysoeriol-5,7-di-O-rutinoside	Flavonoids	Flavones	C40H52O24	3	-	0	0	0	79491	92021	53291.8	1.19448	0.0224083	0.0567359	0	#DIV/0!	down
Lmsp002982	Quercetin-3-O-sophoroside-7-O-rhamnoside*	Flavonoids	Flavonols	C33H40O21	3	-	27719.8	21936.1	38247	77850.6	62544	61427.2	1.1038	0.00617077	0.0335883	0.435547	-1.1991	down
pmb0578	Luteolin-7-O-(6''-sinapoyl)glucoside	Flavonoids	Flavones	C32H30O15	3	-	0	0	0	77818.1	44831.1	59379.8	1.19399	0.0238621	0.0579508	0	#DIV/0!	down
Safn002376	Herbacetin-3,8-Di-O-glucoside	Flavonoids	Flavonols	C27H30O17	3	-	0	0	0	75781.1	109859	91148.7	1.19658	0.0112139	0.0424939	0	#DIV/0!	down
Lmnp002413	Luteolin-6-C-glucoside-7-O-rhamnoside*	Flavonoids	Flavones	C27H30O15	3	-	19578.7	12624.7	7075.58	72339.1	43309.8	70364	1.10242	0.023169	0.0574893	0.211163	-2.24357	down
Hmmn002781	Eriodictyol-7-O-rutinoside-5-O-(6''-O-glucosyl)glucuronide	Flavonoids	Flavanones	C39H50O26	3	-	0	0	0	72211.4	65599.8	48424.8	1.19565	0.0127895	0.0432046	0	#DIV/0!	down
Lahp003408	2-(3,4-dihydroxyphenyl)-4h-chromene-3,5,7-triol-glucoside	Flavonoids	Flavanols	C21H22O11	3	-	0	0	0	72011.1	68374.9	66342	1.19751	0.000578541	0.0117184	0	#DIV/0!	down
ZBN0261	Tricin-7-O-(2''-Sinapoyl)glucoside	Flavonoids	Flavones	C34H34O16	3	-	13842.5	20455.1	6257.6	69939.9	65872.4	59466.4	1.10465	0.000804689	0.0119111	0.207678	-2.26758	down
HJAP135	Pinocembrin-7-O-(6''-O-malonyl)glucoside	Flavonoids	Flavanones	C24H24O12	3	-	13004.7	11037.5	16321.1	69043.5	69878.1	49490.9	1.17237	0.0140664	0.0449368	0.214228	-2.22278	down
Lmnp002448	Nepetin-8-C-[glucosyl-(1-2)]-glucoside	Flavonoids	Flavones	C28H32O17	2	-	0	0	0	68699.8	83309	99159.9	1.1965	0.0108572	0.0424939	0	#DIV/0!	down
Lmsp004521	1-O-Cinnamoyl-4,6-(S)-HHDP-β-D-glucose	Tannins	Tannin	C29H24O15	3	-	9399	21268.1	32001.5	66938.5	104587	90227.7	1.07326	0.0112254	0.0424939	0.239419	-2.06239	down
MWStz439	Kaempferol-3-O-(6''-Rhamnosyl-2''-Glucosyl)Glucoside (Camelliaside A)	Flavonoids	Flavonols	C33H40O20	3	135095-52-2	7505.26	5236.31	10139	65918.2	58443.6	54947.9	1.17624	0.00108367	0.0133318	0.127604	-2.97026	down
Xmyp005599	Kaempferol-3-O-galactoside-4'-O-glucoside	Flavonoids	Flavonols	C27H30O16	3	-	22825.8	19429.3	18860.7	60770.2	36982.3	37725.7	1.09077	0.083076	0.126744	0.451111	-1.14844	down
Lmdp002969	Myricetin-3-O-galactoside*	Flavonoids	Flavonols	C21H20O13	3	15648-86-9	0	0	0	60543.5	73451.1	59437.8	1.19714	0.00483165	0.0298684	0	#DIV/0!	down
Lmsp003161	Kaempferol-3-O-sophoroside-7-O-rhamnoside*	Flavonoids	Flavonols	C33H40O20	3	-	8579.74	7323.94	9243.06	60322.9	60291.4	85332.6	1.18784	0.0182535	0.0511099	0.122103	-3.03383	down
pmp001105	Kaempferol-3-O-neohesperidoside-7-O-glucoside*	Flavonoids	Flavonols	C33H40O20	3	-	0	0	0	56547.4	63676.6	80150.1	1.19643	0.0107735	0.0424939	0	#DIV/0!	down
Wbtp004961	1,2,4,5-tetrahydroxy-7-(hydroxymethyl)anthracene-9,10-dione*	Flavonoids	Other Flavonoids	C15H10O7	1	-	28207.9	27336.1	13313.8	56405.5	73594.9	51737	1.05918	0.0125875	0.0432046	0.378886	-1.40016	down
Zmsp002938	Quercetin 3-rutinoside-7-glucoside*	Flavonoids	Flavonols	C33H40O21	3	30311-61-6	13915.1	30538.8	26952.8	56386.1	71029.4	64733.9	1.0795	0.00401396	0.0271993	0.371621	-1.4281	down
mws1422	(-)-Epiafzelechin	Flavonoids	Flavanols	C15H14O5	3	24808-04-6	19184.5	28055	30113	55415.2	41434.1	93317.3	1.00935	0.130339	0.186311	0.406762	-1.29774	down
ZBN0074	Luteoforol	Flavonoids	Flavanols	C15H14O6	3	13392-26-2	13572	14698.2	8355.19	54382.9	76956.8	76551.3	1.16486	0.0123174	0.0432046	0.176176	-2.50491	down
Lazn002843	Chrysoeriol triglucoside	Flavonoids	Flavones	C34H42O21	3	-	14302.2	12295.8	16895.6	53596.9	33398.5	39270.4	1.14084	0.038718	0.0780923	0.344461	-1.53759	down
MWSHY0018	Nobiletin*	Flavonoids	Flavones	C21H22O8	3	478-01-3	28550.9	20836.5	14223.8	49870.4	51202	56175.3	1.09748	0.00776082	0.0362172	0.404529	-1.30568	down
MWStz538	3',4',5,5',6,7-Hexamethoxyflavone*	Flavonoids	Flavones	C21H22O8	3	29043-07-0	23429.4	19988.5	12711.5	49783	55185.6	48028.8	1.12479	0.00183637	0.0154907	0.366865	-1.44668	down
Lmdp004696	Kaempferol-3-O-(6''-Sinapyl)glucosyl-(1→2)-Galactoside	Flavonoids	Flavonols	C38H40O20	3	-	0	0	0	49349.9	23874.4	6665.5	1.12349	0.164795	0.224763	0	#DIV/0!	down
Lazn003443	Orientin-2''-O-rhamnoside*	Flavonoids	Flavones	C27H30O15	3	-	0	0	0	47906.7	53286.3	53088.1	1.19752	0.00117064	0.0133318	0	#DIV/0!	down
MWStz593	Gossypetin 8-O-glucoside	Flavonoids	Flavonols	C21H20O13	3	652-78-8	0	0	0	47597.8	50503.2	20729	1.18407	0.0527623	0.0940631	0	#DIV/0!	down
ZBN0009	Chrysoeriol-6-C-glucoside-4'-O-glucoside	Flavonoids	Flavones	C28H32O16	3	-	0	0	0	45399.6	55224.6	28338.4	1.1916	0.0318013	0.0697578	0	#DIV/0!	down
Zbsp004438	Quercetin-3,4'-O-di-glucoside	Flavonoids	Flavonols	C27H30O17	3	29125-80-2	31976.3	26014.2	26753.1	45057.7	73093	68716.3	1.10215	0.0539385	0.0955741	0.453497	-1.14084	down
Lmmp003817	Kaempferol-3-O-(6''-malonyl)glucoside*	Flavonoids	Flavonols	C24H22O14	3	81149-02-2	0	0	0	44409.7	29363.9	32870.1	1.19474	0.0159572	0.0482656	0	#DIV/0!	down
Lmdp003509	Quercetin-3-O-xyloside (Reynoutrin)*	Flavonoids	Flavonols	C20H18O11	3	549-32-6	0	0	0	43442.9	67241.4	58468.9	1.19567	0.0148499	0.0465141	0	#DIV/0!	down
Lmyp005841	Chrysin-7-O-glucoside	Flavonoids	Flavones	C21H20O9	3	31025-53-3	14943.8	14087.8	15280.3	42428.4	46232.4	29369.8	1.14891	0.0399922	0.0798016	0.375427	-1.41339	down
Lmfp004055	Morin-3-O-xyloside*	Flavonoids	Flavonols	C20H18O11	3	-	0	0	0	41506.6	20180.7	25135.4	1.18836	0.0461657	0.087202	0	#DIV/0!	down
MWSslk181	Isoliquiritin	Flavonoids	Chalcones	C21H22O9	3	5041-81-6	0	0	0	41260.7	27616.7	22010.6	1.19099	0.033805	0.0726642	0	#DIV/0!	down
HJAP134	Pinocembrin-7-O-sophoroside	Flavonoids	Flavanones	C27H32O14	3	-	0	0	0	40096.4	30985.5	30103	1.19597	0.00885009	0.0393705	0	#DIV/0!	down
MWSslk115	7-Hydroxyflavone	Flavonoids	Flavones	C15H10O3	3	6665-86-7	18893.7	16169.7	16318.5	39493.4	46993.2	36587.8	1.17286	0.011514	0.0424939	0.417487	-1.2602	down
Zmmp003631	Peonidin-3-(p-coumaroyl)-rutinoside-5-glucoside	Flavonoids	Anthocyanidins	C43H49O22+	3	-	0	0	0	39248.7	29682.8	12537.5	1.17346	0.0737464	0.117402	0	#DIV/0!	down
pmp000170	Andrographidine C	Flavonoids	Flavones	C23H24O10	3	113963-39-6	6686.27	9557.48	10853.8	38810.6	27699.8	41170.3	1.15515	0.0166833	0.0493247	0.251647	-1.99053	down
Rdp05392	quercetin 3-O-beta-L-rhamnofuranoside*	Flavonoids	Flavonols	C21H20O11	1	-	0	0	0	37073.7	70345.6	48495.7	1.19316	0.0335095	0.0725023	0	#DIV/0!	down
mws0914	Pinobanksin*	Flavonoids	Flavanonols	C15H12O5	1	548-82-3	0	0	0	36265.8	25074.1	18968.4	1.19024	0.0339824	0.0726642	0	#DIV/0!	down
Lmmp002529	Gossypetin-3-O-rutinoside-8-O-rhamnoside	Flavonoids	Flavonols	C33H40O21	3	-	0	0	0	35316	67178.6	90492.5	1.1882	0.0566021	0.0976182	0	#DIV/0!	down
Wacyn05089	1-Methoxybenzoyl-6-O-Galloyl-D-Glucose	Tannins	Tannin	C21H22O12	2	-	19165.7	12274.1	10531.5	34699.6	53008.4	88306.1	1.0859	0.100998	0.149992	0.238454	-2.06822	down
ZBN0183	Chrysoeriol-7-O-gentiobioside	Flavonoids	Flavones	C28H32O16	3	-	0	0	0	34588.1	76410.7	83282.4	1.18816	0.0510178	0.0914387	0	#DIV/0!	down
Lmwp003442	Amoenin*	Flavonoids	Flavonols	C21H20O11	2	-	0	0	0	34325.1	67974.6	70263.2	1.19077	0.0384495	0.0778808	0	#DIV/0!	down
ZBN0093	Kaempferol 3-sophorotrioside*	Flavonoids	Flavonols	C33H40O21	3	80714-53-0	12461	16743.9	10948.8	32952.3	37032	36962.5	1.15862	0.00071796	0.0117844	0.375455	-1.41329	down
Lmgp004332	5,7,4'-Trihydroxy-6,8-dimethoxyisoflavone-7-O-galactoside-rhamnose-rhamnose	Flavonoids	Isoflavones	C35H44O20	3	-	0	0	0	32381.5	43673.2	27458.1	1.19459	0.0188061	0.051744	0	#DIV/0!	down
Zbsn007580	Syringetin	Flavonoids	Flavonols	C17H14O8	3	4423-37-4	6416.45	12518.2	14138	31586.5	29141.3	32597.3	1.09215	0.00598526	0.0335883	0.354381	-1.49663	down
PDP004292	6-Hydroxyluteolin 6-rhamnoside*	Flavonoids	Flavones	C21H20O11	1	-	0	0	0	28069.6	14282.4	19189	1.18814	0.0365763	0.0766276	0	#DIV/0!	down
ZBN0433	Naringenin-7-O-(6''-malonyl)glucoside	Flavonoids	Flavanones	C24H24O13	3	-	0	0	0	27844.8	26105.7	24294	1.19724	0.00154121	0.0140178	0	#DIV/0!	down
mws0791	Poncirin	Flavonoids	Flavanones	C28H34O14	3	14941-08-3	0	0	0	27358.6	21140.8	14654	1.18978	0.0290406	0.0658255	0	#DIV/0!	down
pme0376	Naringenin*	Flavonoids	Flavanones	C15H12O5	1	480-41-1	4213.42	12030.3	3501.18	24215.1	32262.7	17063.4	1.03203	0.0340423	0.0726642	0.268487	-1.89708	down
MWSHY0162	Quercetin 3-O-beta-D-glucosyl-(1->2)-beta-D-glucoside	Flavonoids	Flavonols	C27H30O17	3	18609-17-1	0	0	0	24169.6	52789.1	53484.8	1.18753	0.045961	0.0871612	0	#DIV/0!	down
ZBN0406	Kaempferol triglucoside*	Flavonoids	Flavonols	C33H40O21	3	-	11787.5	11860.2	10952.8	23396.7	25546.4	20756.5	1.17718	0.0110794	0.0424939	0.496423	-1.01036	down
Lmpn007255	Patuletin	Flavonoids	Flavonols	C16H12O8	3	519-96-0	5210.8	9776.46	11196.8	22738.8	25127.1	14905.9	1.01422	0.0377355	0.0768442	0.417132	-1.26143	down
Lmgn003755	5,7-Dihydroxy-2'-methoxy-3',4'-methyleneoxydihydroisoflavone	Flavonoids	Isoflavones	C17H14O7	3	-	0	0	0	20869.2	22380.2	18789.4	1.19705	0.00252394	0.019695	0	#DIV/0!	down
Lcsn003955	Maesopsin*	Flavonoids	Aurones	C15H12O6	3	5989-16-2	0	0	0	20543.2	18774.6	15585.4	1.19585	0.00622447	0.0335883	0	#DIV/0!	down
ZBN0211	Kaempferol-3-O-(6''-malonyl)galactoside	Flavonoids	Flavonols	C24H22O14	3	-	0	0	0	19537.8	13528.9	6233	1.16067	0.0764692	0.120735	0	#DIV/0!	down
Zbpn004791	Phloretin-2'-O-(6''-O-glucoside)glucoside	Flavonoids	Chalcones	C27H34O15	3	-	0	0	0	18539	42033.2	21501.4	1.18555	0.0657991	0.108163	0	#DIV/0!	down
Safp008193	Kaempferol-3-O-Apiosyl-(1→2)-Galactoside	Flavonoids	Flavonols	C26H28O15	3	-	0	0	0	17196.2	10767	27881	1.17843	0.0649626	0.108163	0	#DIV/0!	down
Smdp009834	Methylfarrerol	Flavonoids	Flavanones	C18H18O5	3	-	0	0	0	16888.1	22266.5	29976.9	1.19196	0.0261098	0.0612034	0	#DIV/0!	down
mws1313	Sinensetin	Flavonoids	Flavones	C20H20O7	3	2306-27-6	0	0	0	15621.2	13542.7	11255.7	1.19467	0.00864203	0.0391772	0	#DIV/0!	down
Lmdn006025	2-Hydroxy-2,3-dihydrogenistein	Flavonoids	Isoflavones	C15H12O6	3	-	0	0	0	12266.9	13612.5	13027	1.19743	0.00090084	0.0119111	0	#DIV/0!	down
Lamn006527	Drimiopsin C*	Flavonoids	Other Flavonoids	C15H12O6	3	773850-90-1	0	0	0	7768.8	10426.6	20483.2	1.17139	0.0795738	0.123192	0	#DIV/0!	down
mws1094	Dihydrokaempferol	Flavonoids	Flavanonols	C15H12O6	3	480-20-6	0	0	0	2483.5	9945.98	9154.96	1.09494	0.0933074	0.140108	0	#DIV/0!	down
