# Supplementary material for: Elucidating the effects of blue light and NaCl on flavonoid biosynthesis in detached Lycium ruthenicum leaves by UPLC-MS/MS and chemometrics
Source: Food Chem X. 2026 Jan 10;33:103507. doi: 10.1016/j.fochx.2026.103507 (PMC12853042; doi:10.1016/j.fochx.2026.103507)
Supplement: Supplementary Table S3 — 187 differential metabolites in the comparison between WL-NaCl and BL-NaCl treatments. [file mmc4.xlsx]

## Sheet: Sheet1
Table S3.187 differential metabolites in the comparison between WL-NaCl and BL-NaCl treatments.
Index	Compounds	Class I	Class II	Formula	Level	CAS	WL-NaCl-1	WL-NaCl-2	WL-NaCl-3	BL-NaCl-1	BL-NaCl-2	BL-NaCl-3	VIP	P-value	FDR	Fold_Change	Log2FC	Type
Smgp105565	Cinchonain Ib*	Flavonoids	Flavanols	C24H20O9	3	85081-24-9	1.41361e+06	1.53122e+06	1.35002e+06	454982	374789	652088	1.22543	0.00138773	0.0249791	2.89829	1.5352	up
Smgp005565	Cinchonain 1a*	Flavonoids	Flavanols	C24H20O9	3	85022-69-1	1.14397e+06	1.38715e+06	1.18266e+06	414329	380833	512155	1.25565	0.00247903	0.0301202	2.84076	1.50628	up
Lcyp000678	Prudomenin*	Flavonoids	Flavonols	C23H24O12	3	-	647902	576855	839961	165281	83248.9	147253	1.23304	0.0130173	0.0591251	5.2168	2.38317	up
Zbsp004650	Tricin-5-O-Glucoside	Flavonoids	Flavones	C23H24O12	3	32769-00-9	390469	461888	452330	165236	244525	198754	1.21907	0.0019429	0.0295077	2.14405	1.10034	up
ZBN0097	Quercetin-5,4'-di-O-glucoside	Flavonoids	Flavonols	C27H30O17	3	-	516279	505776	590009	142240	129231	90078.6	1.25846	0.000574818	0.0153512	4.45876	2.15664	up
Lasp011528	2-(2',4'-Dilhydroxyphenyl)-8,8-dimethyl-10-(3-methyl-2-butenyl)-8H-pyreano[2,3-d]chromam-4-one)	Flavonoids	Flavanones	C30H36O5	3	-	258234	309626	269044	92961.6	98325.1	107228	1.26998	0.00494822	0.0400806	2.80356	1.48726	up
Lasp011817	Shandougenine C	Flavonoids	Flavanones	C30H36O5	3	-	262277	305608	277573	91250.4	100442	93500.8	1.2754	0.00328998	0.0340198	2.96451	1.56779	up
HJAP020	Eriodictyol-5,3'-Di-O-glucoside	Flavonoids	Flavanones	C27H32O16	3	-	269424	275023	255562	70242.7	69493.9	66601.9	1.28073	0.000582619	0.0153512	3.87717	1.955	up
ZBN0111	Kaempferol-3-O-(2''-feruloyl)glucosyl-(1→2)-(6''-malonyl)glucoside	Flavonoids	Flavonols	C40H40O22	3	-	164818	185613	188955	55260.1	91243.2	82146.4	1.20504	0.00221893	0.029561	2.35901	1.23818	up
Smsn005712	Persicarin (Isohamnetin-3-O-sulfate)	Flavonoids	Flavonols	C16H12O10S	3	549-31-5	71806	115874	83261.3	29447.7	19266.1	37348.6	1.18398	0.0297734	0.0972174	3.14819	1.65452	up
Smsn003768	Tamarixetin 3-glucoside-7-sulfate	Flavonoids	Flavonols	C22H22O15S	3	-	43878.8	44646.4	34759.2	27208.5	17542.2	15914.1	1.14578	0.0119794	0.0565241	2.03222	1.02306	up
Wayn006004	3-O-Methylellagic acid 4'-sulfate*	Tannins	Tannin	C15H8O11S	3	-	75675.8	87847.6	103768	23824.4	29389.5	35555.2	1.23826	0.00945289	0.0528058	3.01109	1.59028	up
Smrp002240	Sulphuretin	Flavonoids	Aurones	C15H10O5	3	120-05-8	66680	55056	33905.9	19969.1	20107.4	22860.1	1.15816	0.0829792	0.168736	2.473	1.30626	up
Lmmp007016	Apigenin-7-O-(6''-feruloyl)glucuronide	Flavonoids	Flavones	C31H26O14	3	-	36132.9	37092.2	44852.2	17753.1	16291.7	22725.4	1.2179	0.00527865	0.0406649	2.07992	1.05653	up
Wacn007587	2,3-Dihydroamentoflavone 4'-methyl Ether*	Flavonoids	Biflavones	C31H22O10	3	-	52156.7	61624	48121.4	17297.9	17883.1	13881	1.26125	0.00682715	0.0469914	3.29995	1.72245	up
ZBN0184	5,7,3',4',5'-Pentahydroxyflavan (Tricetiflavan)	Flavonoids	Flavanols	C15H14O6	3	-	49979.5	40615.1	56637.9	15458.3	35563.6	15880.1	1.06285	0.0350608	0.105706	2.20072	1.13797	up
Wacn008130	2,3-Dihydroamentoflavone 4'''-methyl Ether	Flavonoids	Biflavones	C31H22O10	3	-	66589.2	59813.8	54244.4	13680.1	16635	19026.8	1.26293	0.00231061	0.029561	3.66114	1.87229	up
Wacn007676	2,3-Dihydroamentoflavone 7'''-methyl Ether*	Flavonoids	Biflavones	C31H22O10	3	-	53381.3	50267.2	61501.9	12306.3	17950.4	16725.7	1.25538	0.00191332	0.0295077	3.51516	1.81359	up
Wayn005852	3-O-Methylellagic acid 4-sulfate*	Tannins	Tannin	C15H8O11S	3	-	39744	63245	39639.9	10187.7	18092.7	19290.5	1.16319	0.0433244	0.115036	2.99823	1.58411	up
MWSslk081	Bavachin	Flavonoids	Flavanones	C20H20O4	3	19879-32-4	17504.4	20107.5	15144.9	6796.45	6479.26	8490.67	1.2388	0.00936943	0.0528058	2.42377	1.27726	up
Lmnp002413	Luteolin-6-C-glucoside-7-O-rhamnoside*	Flavonoids	Flavones	C27H30O15	3	-	34579.6	41082	54680.4	0	0	0	1.27935	0.0180756	0.0732064	#DIV/0!	#DIV/0!	up
HJAP024	Kaempferol-6,8-di-C-glucoside	Flavonoids	Flavonols	C27H30O16	3	-	15108.4	9962.17	4475.66	0	0	0	1.24156	0.0849625	0.170627	#DIV/0!	#DIV/0!	up
Lmdp004307	Farrerol-7-O-glucoside	Flavonoids	Flavanones	C23H26O10	3	885044-12-2	16710.1	10817.3	19676.9	0	0	0	1.27479	0.0263044	0.0939995	#DIV/0!	#DIV/0!	up
Zbsp002199	Pelargonidin 3-O-glucoside	Flavonoids	Anthocyanidins	C21H21O10+	3	47684-27-5	8753.19	7595.51	21381.1	0	0	0	1.25365	0.104304	0.194645	#DIV/0!	#DIV/0!	up
Wbtp004648	Swertianolin	Flavonoids	Other Flavonoids	C20H20O11	3	23445-00-3	62073.5	49641.5	22193.7	0	0	0	1.26857	0.0631374	0.143647	#DIV/0!	#DIV/0!	up
MWSHY0028	Neohesperidin Dihydrochalcone (Nhdc)	Flavonoids	Chalcones	C28H36O15	3	20702-77-6	13862.4	14086.9	29026.4	0	0	0	1.26955	0.0632518	0.143647	#DIV/0!	#DIV/0!	up
Zmhp005586	Herbacetin-7-O-(3''-glucosyl)rhamnoside; Rhodiosin	Flavonoids	Flavonols	C27H30O16	3	86831-54-1	36691.7	42538.7	33583.7	0	0	0	1.28102	0.00483776	0.03985	#DIV/0!	#DIV/0!	up
Wayn004109	3'-O-Methylellagic acid 4-O-beta-D-glucoside	Tannins	Tannin	C21H18O13	3	-	29286.5	55383.6	81286.7	0	0	0	1.2707	0.0663863	0.146741	#DIV/0!	#DIV/0!	up
Lmpp003662	Delphinidin 3-(6-p-coumaroyl)glucoside	Flavonoids	Anthocyanidins	C30H27O14+	3	-	5.86683e+06	6.5882e+06	6.02491e+06	4.15302e+07	4.0381e+07	4.0177e+07	1.28093	5.58962e-06	0.00135828	0.151365	-2.72389	down
pme1605	Kaempferol-3-O-robinobioside(Biorobin)*	Flavonoids	Flavonols	C27H30O15	1	17297-56-2	201373	223347	197025	3.654e+07	3.60055e+07	1.55169e+07	1.27298	0.0520138	0.127987	0.00706028	-7.14606	down
Lmpp003789	Cyanidin 3-O-(6-O-p-coumaroyl)glucoside	Flavonoids	Anthocyanidins	C30H27O13+	3	-	515037	492134	380353	3.53514e+07	3.20693e+07	4.05478e+07	1.28	0.00478251	0.03985	0.0128512	-6.28195	down
pmn001583	Quercetin-3-O-robinobioside	Flavonoids	Flavonols	C27H30O16	1	52525-35-6	2.4413e+06	2.59015e+06	1.79702e+06	1.58815e+07	1.90727e+07	2.4771e+07	1.26626	0.0203017	0.0789329	0.114332	-3.1287	down
mws0059	Rutin*	Flavonoids	Flavonols	C27H30O16	1	153-18-4	1.25397e+06	1.50801e+06	1.53902e+06	1.50388e+07	1.44124e+07	1.64654e+07	1.25111	0.0775159	0.16116	0.0936699	-3.41627	down
Lmmp003091	Multinoside A*	Flavonoids	Flavonols	C27H30O16	1	59262-54-3	683164	1.65123e+06	719747	1.19929e+07	1.61571e+07	1.73446e+07	1.19226	0.154206	0.250234	0.067132	-3.89686	down
Zbsp004301	Quercetin-7-O-rutinoside*	Flavonoids	Flavonols	C27H30O16	1	147714-62-3	623501	1.51065e+06	696775	1.16692e+07	5.47319e+06	2.73874e+07	1.18594	0.166528	0.262768	0.0635737	-3.97543	down
Lmsp004166	Quercetin-3-O-glucoside-7-O-rhamnoside*	Flavonoids	Flavonols	C27H30O16	1	-	654404	1.68556e+06	734778	1.14499e+07	6.49884e+06	2.72685e+07	1.19396	0.153749	0.250234	0.0679994	-3.87833	down
Zkep004166	Quercetin 3-O-rhamnoside 7-O-glucoside*	Flavonoids	Flavonols	C27H30O16	1	-	771769	1.3917e+06	730266	1.07075e+07	1.3508e+06	1.68216e+07	1.20565	0.159282	0.256328	0.0659466	-3.92256	down
MWSHY0061	Kaempferol-3-O-neohesperidoside	Flavonoids	Flavonols	C27H30O15	1	32602-81-6	109997	175828	227004	9.4988e+06	1.05756e+07	7.67479e+06	1.27344	0.00850247	0.0519362	0.0184809	-5.75782	down
Lmsp004721	Tamarixetin-3-O-glucoside-7-O-rhamnoside*	Flavonoids	Flavonols	C28H32O16	1	-	1.29148e+06	1.2999e+06	1.08531e+06	8.13189e+06	8.49378e+06	9.59632e+06	1.27798	0.00281315	0.030382	0.140214	-2.8343	down
Lmmp002463	Sexangularetin-3-O-glucoside-7-O-rhamnoside*	Flavonoids	Flavonols	C28H32O16	1	-	1.20996e+06	1.14216e+06	1.03272e+06	7.30999e+06	7.45147e+06	9.56475e+06	1.27554	0.0104443	0.0538665	0.139144	-2.84535	down
Lmpp003815	Peonidin-3-O-(6''-O-p-coumaroyl)glucoside	Flavonoids	Anthocyanidins	C31H29O14+	3	-	1.06046e+06	1.07062e+06	1.21781e+06	6.8279e+06	7.98022e+06	6.03499e+06	1.27517	0.00882613	0.0519362	0.160672	-2.63781	down
Zblp004717	3'-methoxyquercetin-3-O-L-rhamnosyl(1→2)-glucopyranoside*	Flavonoids	Flavonols	C28H32O16	1	-	1.14973e+06	1.13414e+06	842660	6.67903e+06	6.79572e+06	8.64401e+06	1.27063	0.00868312	0.0519362	0.141352	-2.82264	down
MWSHY0064	Isorhamnetin-3-O-neohesperidoside*	Flavonoids	Flavonols	C28H32O16	1	55033-90-4	1.21943e+06	1.03079e+06	901722	6.67733e+06	6.89467e+06	7.95775e+06	1.27454	0.00281005	0.030382	0.1464	-2.77202	down
HJAP120	Rhamnetin-3-O-Rutinoside*	Flavonoids	Flavonols	C28H32O16	1	-	1.08112e+06	1.12597e+06	869864	6.53521e+06	7.72398e+06	5.52657e+06	1.27025	0.0117832	0.0561914	0.155514	-2.68489	down
Zbhp004510	Hesperetin-3'-O-glucoside*	Flavonoids	Flavanones	C22H24O11	3	-	251548	242132	294242	6.44652e+06	6.54652e+06	7.99484e+06	1.27981	0.00543671	0.0406649	0.0375418	-4.73536	down
PDN065806	2-(3,4-dihydroxyphenyl)-5,7-dihydroxy-3-[[(3S,4R,5S)-3,4,5,6-tetrahydroxyoxan-2-yl]methoxy]chromen-4-one	Flavonoids	Flavones	C21H20O12	2	-	66100.7	166320	68788.3	6.00937e+06	6.20482e+06	2.84331e+06	1.25725	0.0455982	0.118507	0.0200039	-5.64357	down
MWSN0090	Scolymoside*	Flavonoids	Flavones	C27H30O15	1	25694-72-8	147145	151586	149345	5.75376e+06	5.17174e+06	1.12947e+07	1.27168	0.0652875	0.14622	0.0201653	-5.63198	down
Lmsn002815	Kaempferol-3-O-rutinoside*	Flavonoids	Flavonols	C27H30O15	1	17650-84-9	138260	146648	161597	5.68506e+06	5.97232e+06	1.10137e+07	1.27398	0.0504583	0.126801	0.019695	-5.66603	down
ZBN0080	Kaempferol-3-O-glucoside-7-O-rhamnoside*	Flavonoids	Flavonols	C27H30O15	1	2392-95-2	172865	134893	139400	5.68309e+06	5.27912e+06	1.37226e+07	1.26545	0.0989345	0.1893	0.0181147	-5.7867	down
MWStz421	Ternatumoside II	Flavonoids	Flavonols	C27H30O15	3	1473419-87-2	89537.3	68800.5	106252	5.40009e+06	5.89046e+06	3.74171e+06	1.27602	0.0169771	0.0711281	0.0176015	-5.82816	down
mws0856	Quercetin-4'-O-glucoside (Spiraeoside)*	Flavonoids	Flavonols	C21H20O12	1	20229-56-5	213918	287681	248730	5.23316e+06	5.5607e+06	2.29871e+06	1.25361	0.0580053	0.136309	0.0573095	-4.12508	down
Lmzp002365	Hesperetin-7-O-glucoside*	Flavonoids	Flavanones	C22H24O11	2	31712-49-9	283641	265031	233923	4.80946e+06	3.6899e+06	7.43032e+06	1.26911	0.0449435	0.117433	0.0491281	-4.34731	down
pme1598	Hesperetin-5-O-glucoside	Flavonoids	Flavanones	C22H24O11	2	69651-80-5	213427	297581	195475	4.73509e+06	4.90483e+06	2.53083e+06	1.26214	0.0375814	0.108074	0.0580476	-4.10662	down
mws1329	Quercetin-7-O-glucoside*	Flavonoids	Flavonols	C21H20O12	1	491-50-9	164239	246227	196597	4.45978e+06	4.95594e+06	2.01199e+06	1.25342	0.0580575	0.136309	0.053122	-4.23455	down
Safp011373	Homoeriodictyolchalcone 2'-glucoside*	Flavonoids	Chalcones	C22H24O11	2	-	276868	254399	189140	4.1645e+06	3.06605e+06	6.58185e+06	1.26347	0.0521429	0.127987	0.0521565	-4.26101	down
Zmmp003779	Petunidin-3-O-(6''-O-p-coumaroyl)rutinoside*	Flavonoids	Anthocyanidins	C37H39O18+	3	-	1.92285e+06	1.65648e+06	2.10719e+06	3.91978e+06	4.91211e+06	4.29531e+06	1.24903	0.0056594	0.0406649	0.433186	-1.20694	down
Lmbp002592	Kaempferol-3,7-O-diglucoside	Flavonoids	Flavonols	C27H30O16	3	25615-14-9	58226.1	97702.1	47186	3.50585e+06	4.00421e+06	3.62397e+06	1.27459	0.00154487	0.0268145	0.0182426	-5.77654	down
MWSHY0135	Isorhamnetin-3-O-rutinoside; Narcissoside; Narcissin*	Flavonoids	Flavonols	C28H32O16	1	604-80-8	592244	403729	299551	3.49446e+06	2.62377e+06	5.62401e+06	1.23712	0.0584399	0.136547	0.11033	-3.1801	down
MWStz490	Marein	Flavonoids	Chalcones	C21H22O11	2	535-96-6	1.13092e+06	1.19526e+06	1.02051e+06	3.43041e+06	3.68822e+06	2.70255e+06	1.25786	0.0159624	0.0686524	0.340763	-1.55316	down
mws0061	Hyperin	Flavonoids	Flavonols	C21H20O12	3	482-36-0	182678	358099	126180	3.23864e+06	2.93791e+06	8.88515e+06	1.22728	0.131072	0.227504	0.0442817	-4.49715	down
MWS20147	Luteolin-3'-O-glucoside*	Flavonoids	Flavones	C21H20O11	1	5154-41-6	120429	74053.3	93183.5	3.20163e+06	3.85524e+06	2.45759e+06	1.27383	0.0167137	0.0711281	0.0302346	-5.04766	down
Lmsp004915	Cernuoside*	Flavonoids	Aurones	C21H20O11	1	480-69-3	85451.6	86453.1	56566.8	3.16256e+06	3.89441e+06	2.69653e+06	1.27626	0.0117933	0.0561914	0.0234246	-5.41583	down
Rfp03312	Aureusidin 4,6-diglucoside	Flavonoids	Aurones	C27H30O16	1	-	56614.6	37268.7	57315.5	3.15642e+06	3.66405e+06	2.69945e+06	1.27742	0.00783734	0.0494669	0.0158824	-5.97643	down
Rfn072621	6-Hydroxyluteolin 7-rutinoside*	Flavonoids	Flavones	C27H30O16	1	-	366438	319265	334078	2.76818e+06	2.29043e+06	4.41417e+06	1.26121	0.0483062	0.122915	0.107654	-3.21553	down
Lcfn086739	Plantaginin	Flavonoids	Flavones	C21H20O11	1	26046-94-6	36165.1	69140	14096.7	2.62627e+06	2.71215e+06	1.46874e+06	1.24684	0.0306847	0.0987602	0.0175406	-5.83316	down
Safn005219	naringenin 5-glucoside*	Flavonoids	Flavones	C21H22O10	1	-	639320	690167	579883	2.24137e+06	2.48816e+06	1.06223e+06	1.13645	0.0979985	0.18825	0.32967	-1.6009	down
Zmhn001036	Choerospondin*	Flavonoids	Flavanones	C21H22O10	1	81202-36-0	516486	605161	526748	2.23574e+06	2.23538e+06	1.13654e+06	1.1934	0.0683315	0.14892	0.293954	-1.76634	down
Labn004865	Hydroxy isoliquiritigenin glucoside*	Flavonoids	Chalcones	C21H22O10	1	-	579151	610813	683451	2.02071e+06	2.13156e+06	893564	1.0892	0.115154	0.211189	0.37128	-1.42942	down
Zbdn007423	6,7-Dimethoxy-4-chromanone	Flavonoids	Other Flavonoids	C11H12O4	1	54013-49-9	709151	730037	695921	1.92907e+06	1.89698e+06	1.97455e+06	1.28103	3.8189e-05	0.00618662	0.368084	-1.44189	down
Zbzp003056	Isoorientin-7-O-glucoside*	Flavonoids	Flavones	C27H30O16	2	-	37644.3	31789.4	40420	1.78199e+06	2.3543e+06	1.29918e+06	1.27575	0.0282577	0.0969426	0.0202105	-5.62875	down
Hmpp003270	Luteolin-4'-O-glucoside*	Flavonoids	Flavones	C21H20O11	1	6920-38-3	117158	62335.4	32269.6	1.59038e+06	1.30873e+06	2.06922e+06	1.24579	0.0180319	0.0732064	0.0426227	-4.55224	down
MWStz431	Clitorin*	Flavonoids	Flavones	C33H40O19	1	55804-74-5	239974	273947	408902	1.48764e+06	1.58209e+06	1.1078e+06	1.24191	0.0104026	0.0538665	0.220902	-2.17852	down
MWSHY0046	Isoquercitrin*	Flavonoids	Flavonols	C21H20O12	1	482-35-9	223613	179804	147698	1.45157e+06	1.25863e+06	3.45532e+06	1.23109	0.11654	0.212926	0.0893867	-3.4838	down
MWSN0164	Kaempferol-3-O-glucorhamnoside	Flavonoids	Flavonols	C27H30O15	3	40437-72-7	20085	21177.7	16727.5	1.39687e+06	1.45306e+06	1.93539e+06	1.27983	0.0115569	0.0561665	0.0121184	-6.36666	down
Safp005837	Kaempferol-3-O-rhamninoside*	Flavonoids	Flavonols	C33H40O19	1	83170-31-4	247739	291746	407104	1.34697e+06	1.79843e+06	935009	1.21694	0.0481146	0.122915	0.231984	-2.1079	down
Cwjp002289	Luteolin-7-O-(3''-O-coumaroyl)sophorotrioside	Flavonoids	Flavones	C42H46O23	1	-	337001	285233	445997	1.32474e+06	1709501	1.42275e+06	1.25422	0.0045504	0.0387981	0.239676	-2.06084	down
HJN051	Tamarixetin-3-O-rutinoside	Flavonoids	Flavonols	C28H32O16	3	-	384611	386606	389838	1.26001e+06	1.14983e+06	2.45089e+06	1.21108	0.0976572	0.18825	0.238864	-2.06574	down
Smgp004575	Quercetin-5-O-β-D-glucoside*	Flavonoids	Flavonols	C21H20O12	1	-	250263	277352	141342	1.25986e+06	1.26568e+06	2.57549e+06	1.22313	0.0763626	0.160749	0.131141	-2.9308	down
Zmhp003651	Delphinidin-3-O-(2'''-O-p-coumaroyl)rutinoside-7-O-glucoside	Flavonoids	Anthocyanidins	C42H47O23+	3	-	318176	383716	345037	1.25468e+06	1.62186e+06	1.71131e+06	1.2681	0.0125175	0.0576247	0.228196	-2.13165	down
WaYp004612	Sterubin 5-O-Glucoside*	Flavonoids	Flavanones	C22H24O11	3	-	222362	176627	123752	1.16714e+06	1.31114e+06	1.3825e+06	1.26248	0.000806645	0.0175503	0.135398	-2.88473	down
PDN112476	methyl 3-methoxy-4-{[3,4,5-trihydroxy-6-(hydroxymethyl)oxan-2-yl]oxy}benzoate	Tannins	Tannin	C15H20O9	3	-	363354	455193	357764	947306	1.2283e+06	832414	1.2291	0.0283248	0.0969426	0.391058	-1.35454	down
MWStz559	Quercetin-3,7-Di-O-glucoside*	Flavonoids	Flavonols	C27H30O17	1	6892-74-6	37139.7	38034.4	49996.6	927042	977301	899181	1.27919	0.000457537	0.0153512	0.0446476	-4.48527	down
Hmlp003068	Meratin*	Flavonoids	Flavonols	C27H30O17	1	27215-04-9	52323.4	49182.5	35197.1	925848	849243	852502	1.27716	0.000576468	0.0153512	0.052026	-4.26462	down
WaYn005089	Neosakuranin	Flavonoids	Chalcones	C22H24O10	3	31187-54-9	45796.1	57673.7	45083.8	925144	802203	1.06207e+06	1.27816	0.00705838	0.0469914	0.0532562	-4.23091	down
PD1036616	Norartocarpetin-2'-O-(3'''-O-rhamnosyl)rutinoside	Flavonoids	Flavones	C33H40O19	1	-	231471	221419	141191	872685	382557	1.4237e+06	1.10214	0.145848	0.241346	0.22176	-2.17293	down
Lmpp003255	Delphinidin-3-O-(6''-O-feruloyl)glucoside	Flavonoids	Anthocyanidins	C31H29O15+	3	-	176115	392250	263886	863233	680092	1.44254e+06	1.14746	0.0799325	0.165307	0.278731	-1.84306	down
Lmjp003295	6-Methoxykaempferol-3-O-glucoside*	Flavonoids	Flavonols	C22H22O12	1	63422-27-5	347715	386323	388024	789655	730322	854571	1.26709	0.00341321	0.0345588	0.472537	-1.0815	down
Sadp004354	Herbacetin 8-gentiobioside*	Flavonoids	Flavonols	C27H30O17	1	-	34171.1	48822.3	52850.9	750918	885368	785629	1.27578	0.00237218	0.029561	0.0560896	-4.15612	down
Lmjp002906	Rhamnetin-3-O-Glucoside*	Flavonoids	Flavonols	C22H22O12	1	27875-34-9	333843	316861	315010	750506	712802	1.0231e+06	1.24513	0.034811	0.105706	0.388398	-1.36439	down
Zmhp002730	6-Hydroxykaempferol-6,7-O-Diglucoside	Flavonoids	Flavonols	C27H30O17	3	142674-16-6	35187.7	39150.9	51941.5	716074	906148	878574	1.27647	0.00529899	0.0406649	0.050496	-4.30769	down
Lmsp003853	Quercetin-3-O-(6''-O-p-coumaroyl)sophoroside-7-O-rhamnoside	Flavonoids	Flavonols	C42H46O23	1	-	186210	103204	173586	624600	657452	597532	1.23888	0.000256602	0.0153512	0.246332	-2.02133	down
MWSN0062	Luteolin 7-O-beta-D-glucoside*	Flavonoids	Flavones	C21H20O11	1	5373-11-5	29019.3	34402.4	29405.7	607367	533011	1.38882e+06	1.25965	0.0972945	0.18825	0.0367023	-4.76799	down
Zbjp003056	Orientin-7-O-glucoside*	Flavonoids	Flavones	C27H30O16	2	-	18692.4	22683.7	18082.6	594223	778084	472317	1.27622	0.021561	0.0816596	0.0322335	-4.9553	down
mws0913	Kaempferol-3-O-galactoside*	Flavonoids	Flavonols	C21H20O11	1	23627-87-4	65259.3	48172.7	31522.2	593894	645273	1.29228e+06	1.2497	0.0710959	0.153388	0.0572614	-4.12629	down
ZBN0426	6-Hydroxykaempferol-7-O-glucoside	Flavonoids	Flavonols	C21H20O12	1	-	92302.2	135823	106690	593860	505890	1.40133e+06	1.21048	0.126493	0.225025	0.133868	-2.90112	down
mws0089	Kaempferol-7-O-glucoside*	Flavonoids	Flavonols	C21H20O11	1	16290-07-6	41809.7	56304.2	36984	561656	489895	1.41023e+06	1.24308	0.119641	0.216155	0.054878	-4.18763	down
HJAP136	Quercetin-3-O-(2''-O-rhamnosyl)rutinoside-7-O-glucoside	Flavonoids	Flavonols	C39H50O25	2	-	155385	173252	175095	558927	602770	539726	1.27756	0.00086668	0.0175503	0.296065	-1.75601	down
ZBN0210	Kaempferol 3-O-glucoside*	Flavonoids	Flavonols	C21H20O11	1	480-10-4	33099.7	55342.6	17602.4	547773	567451	1.27559e+06	1.23665	0.0859132	0.171826	0.044355	-4.49476	down
Zmmp003244	Delphinidin-3-(p-coumaroyl)-rutinoside-5-glucoside	Flavonoids	Anthocyanidins	C42H47O23+	3	-	152979	147079	141190	539636	636675	754851	1.27031	0.01512	0.0662011	0.228488	-2.12981	down
Lmhp002374	Quercetin-3-O-glucosyl(1→4)rhamnoside-7-O-rutinoside	Flavonoids	Flavonols	C39H50O25	3	-	104243	106774	146830	537925	594043	624288	1.26792	0.000432251	0.0153512	0.203756	-2.29509	down
MWStz446	Isorhamnetin-7-O-glucoside (Brassicin)	Flavonoids	Flavonols	C22H22O12	3	6743-96-0	0	0	0	503388	678770	422667	1.28072	0.0193908	0.0766174	0	#DIV/0!	down
WaQzp03640	Quercetin 7-(4'''-p-coumarylrhamnosyl)(1→2)-glucoside 3-glucoside	Flavonoids	Flavonols	C42H46O23	2	-	158942	72959.8	106263	447330	397243	451838	1.21683	0.000826924	0.0175503	0.260847	-1.93872	down
pmn001716	Carthamone*	Flavonoids	Chalcones	C21H20O11	1	86579-00-2	24666.7	60166.5	25241.8	432265	499492	942873	1.24011	0.0660622	0.146741	0.0587182	-4.09005	down
Wbtn004381	1,3,6,8-tetrahydroxy-2,5-dimethoxyxanthen-9-one	Flavonoids	Other Flavonoids	C15H12O8	3	-	84447.9	79344.9	57366.8	316508	313171	124293	1.11065	0.105257	0.195247	0.293326	-1.76942	down
mws1519	Eriocitrin	Flavonoids	Flavanones	C27H32O15	3	13463-28-0	17760.4	7774.56	11150.1	311002	375829	199091	1.25871	0.0313308	0.0995214	0.0414088	-4.59392	down
pmb0618	Hesperetin-8-C-glucoside-3'-O-glucoside	Flavonoids	Flavanones	C28H34O16	3	-	0	0	0	298093	268206	325776	1.28159	0.00311049	0.032863	0	#DIV/0!	down
PD0485458	6-Hydroxyluteolin 6-glucoside	Flavonoids	Flavones	C21H20O12	1	-	0	0	0	293900	295892	310518	1.28177	0.000304613	0.0153512	0	#DIV/0!	down
MWStz612	Neoeriocitrin	Flavonoids	Flavanones	C27H32O15	3	13241-32-2	0	0	0	292643	346454	191701	1.27966	0.0257935	0.0928568	0	#DIV/0!	down
ZBN0150	Luteolin-7-O-gentiobioside*	Flavonoids	Flavones	C27H30O16	3	-	16043	20462.3	6759.58	285784	259716	257043	1.25113	0.00024592	0.0153512	0.0539097	-4.21331	down
MWStz351	Azaleatin	Flavonoids	Flavonols	C16H12O7	2	529-51-1	103247	98367.6	117067	269968	317785	228942	1.24858	0.0192215	0.0765708	0.390208	-1.35768	down
HJAP005	Laricitrin-3-O-glucoside*	Flavonoids	Flavonols	C22H22O13	3	39986-90-8	0	0	0	250102	142581	280436	1.27868	0.0330331	0.103575	0	#DIV/0!	down
Zbnn005416	Eriodictyol-7-O-(6''-acetyl)glucoside	Flavonoids	Flavanones	C23H24O12	3	-	59707.9	68316	60824.9	241545	258210	421421	1.24906	0.0507718	0.126801	0.205008	-2.28625	down
Zbjn004215	Kaempferol 3-O-beta-D-glucosyl-(1->2)-beta-D-glucoside*	Flavonoids	Flavonols	C27H30O16	3	19895-95-5	20762.5	13380.1	13675.4	241382	265207	341440	1.27216	0.0121489	0.0567726	0.0563872	-4.14849	down
Wagp004984	Limocitrol 3-Glucoside	Flavonoids	Flavonols	C24H26O14	3	-	111858	92685.1	110167	215566	219641	297511	1.23163	0.0294976	0.0972174	0.429511	-1.21923	down
Wbtn007183	methyl 4,8-dihydroxy-6-methoxy-9-oxo-9H-xanthene-3-carboxylate*	Flavonoids	Other Flavonoids	C16H12O7	3	-	65460.6	98484.6	87289.6	214493	251695	277965	1.24111	0.00408522	0.0381811	0.337612	-1.56656	down
Zmqp002952	Delphinidin-3-O-rutinoside-7-O-glucoside	Flavonoids	Anthocyanidins	C33H41O21+	3	-	69223.4	64616.4	65058	212022	187195	220695	1.27591	0.00438216	0.0387981	0.320848	-1.64004	down
Zbhn006453	Pedalitin*	Flavonoids	Flavones	C16H12O7	3	22384-63-0	81780.6	102828	87904.2	209719	252527	239933	1.26112	0.00232463	0.029561	0.388095	-1.36552	down
pmp000596	Quercetin-3-O-(2''-O-galactosyl)glucoside	Flavonoids	Flavonols	C27H30O17	3	56782-99-1	108638	96816.9	109251	209592	219656	215405	1.27294	5.2652e-05	0.00639722	0.488179	-1.03452	down
Lmsp004301	3',5,5',7-Tetrahydroxyflavanone-7-O-glucoside*	Flavonoids	Flavanones	C21H22O11	3	-	77562.1	108144	134025	207604	179415	404684	1.05814	0.150666	0.246545	0.403853	-1.3081	down
Lmnp202744	Cirsiliol-8-C-(2''-Xylosyl)glucoside	Flavonoids	Flavones	C28H32O16	3	-	107672	154288	87510.5	205688	260890	271319	1.15383	0.0103479	0.0538665	0.473602	-1.07825	down
Safn006364	Okanin 4'-(6''-acetylglucoside)	Flavonoids	Chalcones	C23H24O12	3	-	37399.7	49231.9	46997.3	205614	182467	205656	1.27214	0.000515082	0.0153512	0.225064	-2.15159	down
MWStz457	Kaempferol-3-O-rutinoside-7-O-glucoside*	Flavonoids	Flavonols	C33H40O20	3	34336-18-0	10464	17266.1	11926.2	197643	198205	205640	1.2745	9.88922e-07	0.000480616	0.0659304	-3.92291	down
ZBN0295	Diosmetin 7-O-rutinoside*	Flavonoids	Flavones	C28H32O15	3	520-27-4	14783.3	18175.9	16970.2	196719	160615	147803	1.27662	0.00894549	0.0519362	0.0988434	-3.33871	down
Lazp002140	Luteolin 7-rutinoside-4'-glucoside	Flavonoids	Flavones	C33H40O20	3	-	23461.5	5497.31	16605.9	193924	254422	192394	1.21998	0.00737277	0.0484212	0.0711128	-3.81375	down
Rdp04104	2-(3,4-dihydroxyphenyl)-5,7-dihydroxy-3-[(2S,3S,4R,5S,6R)-2,3,5-trihydroxy-6-methyloxan-4-yl]oxychromen-4-one	Flavonoids	Flavonols	C21H20O11	3	-	0	0	0	193735	100283	251105	1.27606	0.0538266	0.130799	0	#DIV/0!	down
Hmcp002187	Limocitrin-3-O-galactoside	Flavonoids	Flavonols	C23H24O13	3	-	110657	98907.5	70329.5	183150	166180	293836	1.12613	0.0836309	0.169352	0.435181	-1.20031	down
MWSHY0095	Tricin	Flavonoids	Flavones	C17H14O7	3	520-32-1	84652.6	100270	75890.8	177497	175790	198402	1.24754	0.000680377	0.0165332	0.472755	-1.08084	down
Xmyp005654	Kaempferol-4'-O-glucoside*	Flavonoids	Flavonols	C21H20O11	1	52222-74-9	0	0	0	170607	163592	375237	1.27674	0.0764054	0.160749	0	#DIV/0!	down
Lamn004461	4'-demethyl-3,9-dihydroeucomin glucosyl rhamnosyl glucoside	Flavonoids	Other Flavonoids	C34H44O19	3	-	0	0	0	169911	154845	147896	1.28163	0.0016964	0.0284293	0	#DIV/0!	down
PDP155660	Scutellarein 6-glucoside*	Flavonoids	Flavones	C21H20O11	1	-	0	0	0	169603	165778	437182	1.27483	0.103201	0.194645	0	#DIV/0!	down
ZBN0232	Chrysoeriol-7-O-rutinoside*	Flavonoids	Flavones	C28H32O15	3	-	19306.5	20425.3	21225.7	164706	168850	88625.1	1.25042	0.0437895	0.115036	0.144387	-2.79199	down
Rdp04590	3-(3,4-Dihydroxyphenyl)-1-(3,4,5-trihydroxyphenyl)prop-2-en-1-one	Flavonoids	Chalcones	C15H12O6	2	-	56296.5	70560.2	46807.4	162435	144878	126478	1.22783	0.00370405	0.0367381	0.400341	-1.3207	down
Safn002792	Kaempferol-3-O-Gentiobioside-7-O-Rhamnoside*	Flavonoids	Flavonols	C33H40O20	3	-	10584.9	14267.3	17150.3	158816	188658	161988	1.2728	0.00271642	0.030382	0.0824449	-3.60043	down
Safn002376	Herbacetin-3,8-Di-O-glucoside	Flavonoids	Flavonols	C27H30O17	3	-	0	0	0	152592	169037	141408	1.28155	0.00269154	0.030382	0	#DIV/0!	down
Wbtp004961	1,2,4,5-tetrahydroxy-7-(hydroxymethyl)anthracene-9,10-dione*	Flavonoids	Other Flavonoids	C15H10O7	1	-	0	0	0	140207	23540.2	58135.7	1.25143	0.16597	0.262741	0	#DIV/0!	down
MWStz355	Pratensein 7-O-glucopyranoside	Flavonoids	Isoflavones	C22H22O11	3	36191-03-4	89095.7	84036.5	45012	135375	184112	152481	1.10681	0.0132588	0.0596646	0.462201	-1.11341	down
pmp001105	Kaempferol-3-O-neohesperidoside-7-O-glucoside*	Flavonoids	Flavonols	C33H40O20	3	-	11900.7	8520.75	12870	134441	164718	64745.6	1.23811	0.0648814	0.145983	0.091484	-3.45034	down
pme1611	Isohemiphloin	Flavonoids	Flavanones	C21H22O10	2	3682-02-8	47065	36756.6	29022.2	129519	164631	59590.9	1.08582	0.117649	0.213461	0.319	-1.64837	down
Lmwp003442	Amoenin*	Flavonoids	Flavonols	C21H20O11	2	-	10778.7	20073.9	25497.4	124049	222814	104894	1.2179	0.0670727	0.147499	0.124735	-3.00306	down
Safn003136	Isorhamnetin 3,4'-Diglucoside	Flavonoids	Flavonols	C28H32O17	3	-	0	0	0	117580	84916.6	63696.8	1.27855	0.0298053	0.0972174	0	#DIV/0!	down
Zbnn005420	Eriodictyol-7-O-(6''-malonyl)glucoside	Flavonoids	Flavanones	C24H24O14	3	-	46888.7	46867.1	45824.8	111523	99219.9	200148	1.18158	0.104531	0.194645	0.339702	-1.55766	down
MWStz439	Kaempferol-3-O-(6''-Rhamnosyl-2''-Glucosyl)Glucoside (Camelliaside A)	Flavonoids	Flavonols	C33H40O20	3	135095-52-2	1086.08	15084.7	9405.04	107475	163180	82033.6	1.12555	0.0416771	0.113157	0.0725168	-3.78554	down
pmp001014	1-Glycosyloxy-2-hydroxy-4-methoxyxanthone	Flavonoids	Other Flavonoids	C20H20O10	3	-	21534.2	17366.2	29852.6	106195	123665	85960.3	1.24406	0.0106502	0.0539168	0.217697	-2.19961	down
Zbln006102	3,3'-O-Dimethylellagic Acid	Tannins	Tannin	C16H10O8	3	2239-88-5	33935.5	33743.4	27644.3	97449.3	140748	154183	1.25162	0.0271526	0.0951776	0.242936	-2.04135	down
MWStz593	Gossypetin 8-O-glucoside	Flavonoids	Flavonols	C21H20O13	3	652-78-8	38344	33671	23855	94099.4	67383.3	60708.1	1.16393	0.0387068	0.108899	0.431476	-1.21265	down
pmb0578	Luteolin-7-O-(6''-sinapoyl)glucoside	Flavonoids	Flavones	C32H30O15	3	-	0	0	0	88884.8	94964.8	96041	1.28174	0.000569702	0.0153512	0	#DIV/0!	down
Lmsp003161	Kaempferol-3-O-sophoroside-7-O-rhamnoside*	Flavonoids	Flavonols	C33H40O20	3	-	16377.3	6435	4165.38	85077	204581	56859.2	1.17698	0.142018	0.238498	0.0778536	-3.68309	down
Zmhp002640	6-Hydroxykaempferol-3-O-rutinoside-6-O-glucoside	Flavonoids	Flavonols	C33H40O21	3	-	29445.7	24359.9	30299.9	80814.6	85201	56479.5	1.2256	0.0311007	0.0994404	0.37801	-1.4035	down
ZBN0061	Quercetin-3',4'-dimethyl ether*	Flavonoids	Flavonols	C17H14O7	3	3306-29-4	39930.7	46904.6	44645.7	77945.5	97315	94399.3	1.24832	0.0102927	0.0538665	0.487581	-1.03629	down
Lmmp002529	Gossypetin-3-O-rutinoside-8-O-rhamnoside	Flavonoids	Flavonols	C33H40O21	3	-	0	0	0	72013.4	57897.4	66729.1	1.28131	0.00392309	0.0381324	0	#DIV/0!	down
Zbnp004766	Limocitrin-7-O-glucoside	Flavonoids	Flavonols	C23H24O13	3	-	0	0	0	70557.7	34271.2	56680.6	1.27612	0.0364599	0.106744	0	#DIV/0!	down
Zmsp002938	Quercetin 3-rutinoside-7-glucoside*	Flavonoids	Flavonols	C33H40O21	3	30311-61-6	27116.9	26364.4	27220	69769	76288.6	69114.7	1.2788	0.00231911	0.029561	0.375054	-1.41483	down
pmp000170	Andrographidine C	Flavonoids	Flavones	C23H24O10	3	113963-39-6	11947.6	17881.8	8604.16	68734.6	62788.7	75579.8	1.2433	0.000412202	0.0153512	0.185577	-2.42991	down
Lmfp002421	Quercetin-3-O-[rhamnosyl(1→2)glucosyl]-5-O-glucoside*	Flavonoids	Flavonols	C33H40O21	3	-	24007	9292.23	16732.8	68321.3	85639.4	59213.8	1.19177	0.00782733	0.0494669	0.2347	-2.09111	down
Rfp03415	Maritimetin 7-glucoside*	Flavonoids	Aurones	C21H20O11	2	-	0	0	0	65556	152094	69134.3	1.27452	0.0774255	0.16116	0	#DIV/0!	down
PDP004292	6-Hydroxyluteolin 6-rhamnoside*	Flavonoids	Flavones	C21H20O11	1	-	0	0	0	64123.1	71332	29195.2	1.27187	0.0518713	0.127987	0	#DIV/0!	down
pmb0680	Vitexin-7-O-(6''-p-coumaroyl)glucoside	Flavonoids	Flavones	C36H36O17	3	-	42205.2	27282.6	30449.6	61258.9	62881.2	111249	1.11698	0.101384	0.193225	0.424562	-1.23595	down
Lmsp002982	Quercetin-3-O-sophoroside-7-O-rhamnoside*	Flavonoids	Flavonols	C33H40O21	3	-	23423.3	21244.5	29624.6	59778	63945.5	93571.1	1.22036	0.0402034	0.110389	0.341897	-1.54837	down
Lmdp003509	Quercetin-3-O-xyloside (Reynoutrin)*	Flavonoids	Flavonols	C20H18O11	3	549-32-6	0	0	0	57216.7	42213.6	31089.6	1.27747	0.0289651	0.0972174	0	#DIV/0!	down
Lmdn003665	Farrerol-5,7-di-O-glucoside	Flavonoids	Flavanones	C29H36O15	3	-	21263	15053	15569.3	55873.8	65995.3	45322.2	1.23865	0.0156301	0.0678237	0.310335	-1.6881	down
MWSHY0162	Quercetin 3-O-beta-D-glucosyl-(1->2)-beta-D-glucoside	Flavonoids	Flavonols	C27H30O17	3	18609-17-1	19283.5	14268.3	10998.1	51400.2	54714.2	57084.2	1.24349	0.000357301	0.0153512	0.272979	-1.87314	down
Safp008193	Kaempferol-3-O-Apiosyl-(1→2)-Galactoside	Flavonoids	Flavonols	C26H28O15	3	-	0	0	0	51283.4	38936.8	42324.3	1.28086	0.00687784	0.0469914	0	#DIV/0!	down
Hmdn001667	Ellagic acid-4-O-glucoside	Tannins	Tannin	C20H16O13	3	-	0	0	0	47334	43204.4	22542.2	1.27372	0.0389884	0.108899	0	#DIV/0!	down
MWSHY0132	Quercitrin*	Flavonoids	Flavonols	C21H20O11	1	522-12-3	0	0	0	46716.1	47210.4	33208.4	1.2799	0.0115146	0.0561665	0	#DIV/0!	down
Lmsp004521	1-O-Cinnamoyl-4,6-(S)-HHDP-β-D-glucose	Tannins	Tannin	C29H24O15	3	-	0	0	0	46223.4	31353.5	88929	1.27051	0.0845798	0.170563	0	#DIV/0!	down
Happ001851	Malvin	Flavonoids	Anthocyanidins	C29H35O17+	3	16727-30-3	16409	19840.8	30101.7	45045.8	46219.9	43105.5	1.15173	0.0267326	0.0948325	0.493792	-1.01802	down
mws2186	Avicularin*	Flavonoids	Flavonols	C20H18O11	3	572-30-5	0	0	0	44487.8	45267.1	60274.1	1.28062	0.0103879	0.0538665	0	#DIV/0!	down
Lmmp003817	Kaempferol-3-O-(6''-malonyl)glucoside*	Flavonoids	Flavonols	C24H22O14	3	81149-02-2	0	0	0	43949.7	25299.8	58672.1	1.2735	0.0476448	0.122515	0	#DIV/0!	down
Rdp05392	quercetin 3-O-beta-L-rhamnofuranoside*	Flavonoids	Flavonols	C21H20O11	1	-	12353.5	16259.5	10445.1	43942	58670.3	69494.9	1.24399	0.0221352	0.0827515	0.226941	-2.13961	down
Cmhn002057	2,7-Dimethyl-2,4-diene-deca-α,x-diacid 8-O-β-glucoside	Tannins	Tannin	C18H28O10	2	-	0	0	0	42423.7	39745.1	52802.4	1.28085	0.007742	0.0494669	0	#DIV/0!	down
Lmyp005841	Chrysin-7-O-glucoside	Flavonoids	Flavones	C21H20O9	3	31025-53-3	20322.4	29199.9	20436.7	39772.1	48494.4	54481.5	1.18325	0.0125683	0.0576247	0.490087	-1.02889	down
Lmfp004055	Morin-3-O-xyloside*	Flavonoids	Flavonols	C20H18O11	3	-	9801.13	18042.3	13065.9	37125.4	40372.7	29959.7	1.19135	0.00561159	0.0406649	0.380702	-1.39327	down
Zbsn007580	Syringetin	Flavonoids	Flavonols	C17H14O8	3	4423-37-4	16463.7	12027.1	11813.3	36312.5	55695.3	42989.5	1.23621	0.0246029	0.0899025	0.298555	-1.74393	down
ZBN0093	Kaempferol 3-sophorotrioside*	Flavonoids	Flavonols	C33H40O21	3	80714-53-0	8386.47	17347.8	8696.39	35733.9	28582.6	26978.3	1.15221	0.0090835	0.0519362	0.377137	-1.40684	down
Wagp005210	Gardenin B 5-glucoside	Flavonoids	Flavones	C25H28O12	3	-	0	0	0	35440.5	25969.9	48190	1.27719	0.0296755	0.0972174	0	#DIV/0!	down
mws0791	Poncirin	Flavonoids	Flavanones	C28H34O14	3	14941-08-3	0	0	0	34086.9	27548	36829	1.28065	0.00696171	0.0469914	0	#DIV/0!	down
ZBN0086	Kaempferol-3-O-rutinoside-7-O-rhamnoside	Flavonoids	Flavonols	C33H40O19	2	-	13024	13069.4	11548.3	33970.7	24049.9	59605.3	1.14686	0.127879	0.225316	0.320012	-1.6438	down
ZBN0258	Tricin-5-O-guaiacylglycerol-ether-4'-O-glucoside	Flavonoids	Flavones	C33H36O16	3	-	18130	8032.29	17692	32955.5	27632.3	31157.8	1.05753	0.0244014	0.0898415	0.477999	-1.06492	down
ZBN0406	Kaempferol triglucoside*	Flavonoids	Flavonols	C33H40O21	3	-	0	0	0	32834.2	37695.5	29009.1	1.28088	0.00568973	0.0406649	0	#DIV/0!	down
Zmcn004206	kaempferol-3-caffeoyldiglucoside	Flavonoids	Flavonols	C36H36O19	3	-	0	0	0	32559.3	57214.9	86829	1.27232	0.0642518	0.145239	0	#DIV/0!	down
Wtmn002164	3,4-dimethoxy-2-[(3,4,5-trihydroxy-6-{[(3,4,5-trihydroxy-6-methyloxan-2-yl)oxy]methyl}oxan-2-yl)oxy]xanthen-9-one	Flavonoids	Other Flavonoids	C27H32O14	3	-	0	0	0	24149.8	40438	34222.5	1.27832	0.0201359	0.0789196	0	#DIV/0!	down
Lmpn007255	Patuletin	Flavonoids	Flavonols	C16H12O8	3	519-96-0	5001.34	6580.76	4420.72	18488.8	27175.2	21395.7	1.25058	0.0169665	0.0711281	0.238635	-2.06712	down
Wacyp06029	Epicatechin 3-O-p-Coumarate	Flavonoids	Flavanols	C24H20O8	3	-	0	0	0	15324.5	6726.46	9141.9	1.26428	0.0556201	0.133366	0	#DIV/0!	down
ZBN0211	Kaempferol-3-O-(6''-malonyl)galactoside	Flavonoids	Flavonols	C24H22O14	3	-	0	0	0	15298.6	17453.6	48981	1.2583	0.129386	0.226192	0	#DIV/0!	down
Hmlp005443	6,7-Dihydroxyflavone	Flavonoids	Flavones	C15H10O4	3	38183-04-9	9210.72	7850.53	5505.45	15262.5	20622.8	21996.6	1.19134	0.0144582	0.0638791	0.389875	-1.35892	down
Lmdp004696	Kaempferol-3-O-(6''-Sinapyl)glucosyl-(1→2)-Galactoside	Flavonoids	Flavonols	C38H40O20	3	-	0	0	0	11841.4	28304	20679.3	1.26895	0.0508768	0.126801	0	#DIV/0!	down
Lmgn003755	5,7-Dihydroxy-2'-methoxy-3',4'-methyleneoxydihydroisoflavone	Flavonoids	Isoflavones	C17H14O7	3	-	0	0	0	9207.34	9472.53	9412.66	1.28176	7.35244e-05	0.00714657	0	#DIV/0!	down
