# Supplementary material for: Elucidating the effects of blue light and NaCl on flavonoid biosynthesis in detached Lycium ruthenicum leaves by UPLC-MS/MS and chemometrics
Source: Food Chem X. 2026 Jan 10;33:103507. doi: 10.1016/j.fochx.2026.103507 (PMC12853042; doi:10.1016/j.fochx.2026.103507)
Supplement: Supplementary Table S4 — 191 differential metabolites in the comparison between BL and BL-NaCl treatments. [file mmc5.xlsx]

## Sheet: Sheet1
Table S4.191 differential metabolites in the comparison between BL and BL-NaCl treatments.
Index	Compounds	Class I	Class II	Formula	Level	CAS	BL-1	BL-2	BL-3	BL-NaCl-1	BL-NaCl-2	BL-NaCl-3	VIP	P-value	FDR	Fold_Change	Log2FC	Type
Zkep004166	Quercetin 3-O-rhamnoside 7-O-glucoside*	Flavonoids	Flavonols	C27H30O16	1	-	4.53714e+07	4.78267e+07	5.03395e+07	1.07075e+07	1.63508e+07	1.68216e+07	1.08175	0.0282312	0.0814485	3.27115	1.7098	up
Lmmp003091	Multinoside A*	Flavonoids	Flavonols	C27H30O16	1	59262-54-3	4.47033e+07	4.92189e+07	5.1033e+07	1.19929e+07	1.61571e+07	1.73446e+07	1.06932	0.0264917	0.0808729	3.1862	1.67184	up
Zbsp004301	Quercetin-7-O-rutinoside*	Flavonoids	Flavonols	C27H30O16	1	147714-62-3	4.40908e+07	5.00703e+07	5.1843e+07	1.16692e+07	1.54732e+07	1.73874e+07	1.05756	0.0246202	0.0787178	3.2788	1.71317	up
pmn001583	Quercetin-3-O-robinobioside	Flavonoids	Flavonols	C27H30O16	1	52525-35-6	4.29573e+07	4.12459e+07	3.96389e+07	1.58815e+07	1.90727e+07	2.4771e+07	1.19509	0.00801644	0.045727	2.07353	1.05209	up
Lmsp004166	Quercetin-3-O-glucoside-7-O-rhamnoside*	Flavonoids	Flavonols	C27H30O16	1	-	4.2078e+07	4.88162e+07	4.75845e+07	1.14499e+07	1.64988e+07	1.72685e+07	1.06678	0.0284846	0.0814485	3.06252	1.61472	up
HJAP120	Rhamnetin-3-O-Rutinoside*	Flavonoids	Flavonols	C28H32O16	1	-	1.593e+07	1.37589e+07	1.06741e+07	6.53521e+06	7.72398e+06	5.52657e+06	1.16843	0.0316526	0.0848612	2.04	1.02857	up
MWSHY0135	Isorhamnetin-3-O-rutinoside; Narcissoside; Narcissin*	Flavonoids	Flavonols	C28H32O16	1	604-80-8	1.1753e+07	1.46786e+07	1.46294e+07	3.49446e+06	2.62377e+06	5.62401e+06	1.19576	0.00179673	0.0216026	3.49687	1.80606	up
Rfn072621	6-Hydroxyluteolin 7-rutinoside*	Flavonoids	Flavones	C27H30O16	1	-	9.58933e+06	5.40339e+06	5.59335e+06	2.76818e+06	2.29043e+06	4.41417e+06	1.04909	0.0958321	0.171104	2.17318	1.11981	up
Zbgp003756	Petunidin-3-O-(6''-O-p-coumaroyl)rutinoside-7-O-glucoside	Flavonoids	Anthocyanidins	C43H49O23+	3	-	6.21521e+06	5.41996e+06	5.18192e+06	1.51523e+07	1.88796e+07	1.86308e+07	1.25869	0.0069547	0.044931	0.319336	-1.64685	down
Lmsp004090	Isorhamnetin-3-O-(6''-O-p-coumarol)sophoroside-7-O-rhamnoside	Flavonoids	Flavonols	C43H48O23	3	-	5.88135e+06	6.97721e+06	4.47018e+06	1.69904e+07	1.77421e+07	1.9726e+07	1.24067	0.000371994	0.0120926	0.318201	-1.65199	down
PD1036616	Norartocarpetin-2'-O-(3'''-O-rhamnosyl)rutinoside	Flavonoids	Flavones	C33H40O19	1	-	4.89142e+06	5.90238e+06	5.53676e+06	872685	382557	1.4237e+06	1.18323	0.000418685	0.0120926	6.09591	2.60784	up
Zbdn007423	6,7-Dimethoxy-4-chromanone	Flavonoids	Other Flavonoids	C11H12O4	1	54013-49-9	4.24387e+06	5.34373e+06	4.26345e+06	1.92907e+06	1.89698e+06	1.97455e+06	1.25025	0.0175432	0.0628737	2.38787	1.25572	up
MWSHY0046	Isoquercitrin*	Flavonoids	Flavonols	C21H20O12	1	482-35-9	4.24268e+06	5.33119e+06	5.86254e+06	1.45157e+06	1.25863e+06	3.45532e+06	1.06329	0.0273151	0.081355	2.50367	1.32404	up
Zbsp002854	Chrysoeriol-6,8-di-C-glucoside-7-O-glucoside	Flavonoids	Flavones	C34H42O21	2	-	3.84777e+06	3.62267e+06	2.85027e+06	6.97181e+06	7.24683e+06	6.60715e+06	1.22892	0.00142155	0.0216026	0.495573	-1.01283	down
Lmhp003162	Chrysoeriol-6,8-di-C-glucoside-4'-O-glucoside	Flavonoids	Flavones	C34H42O21	3	-	3.72112e+06	3.47668e+06	3.02012e+06	6.52724e+06	7.59382e+06	6.50848e+06	1.2425	0.00282082	0.0277004	0.495305	-1.01361	down
Smgp004575	Quercetin-5-O-β-D-glucoside*	Flavonoids	Flavonols	C21H20O12	1	-	3.22635e+06	4.55798e+06	5.15789e+06	1.25986e+06	1.26568e+06	2.57549e+06	1.10159	0.0246895	0.0787178	2.53718	1.34322	up
pmp000530	Phellodendroside	Flavonoids	Flavanonols	C26H30O11	2	40451-69-2	2.09381e+06	2.15048e+06	2.35461e+06	0	0	0	1.27195	0.00129383	0.0216026	#DIV/0!	#DIV/0!	up
Hmcp001589	Isorhamnetin-3-O-rutinoside-4'-O-glucoside	Flavonoids	Flavonols	C34H42O21	3	111393-97-6	1.91003e+06	1.6369e+06	1.36083e+06	3.3491e+06	3.61567e+06	3.71345e+06	1.2318	0.00101143	0.0215918	0.459605	-1.12153	down
WaYp004612	Sterubin 5-O-Glucoside*	Flavonoids	Flavanones	C22H24O11	3	-	1.87804e+06	3.37697e+06	4.20933e+06	1.16714e+06	1.31114e+06	1.3825e+06	1.0948	0.110256	0.191293	2.45141	1.29361	up
PD0626020	7,8,4'-Trihydroxyflavanone	Flavonoids	Flavones	C15H12O5	2	-	1.75486e+06	2.29332e+06	2.45102e+06	405801	199827	672650	1.17304	0.00393796	0.0343342	5.08435	2.34606	up
pmb1240	Phellodensin F	Flavonoids	Flavanonols	C26H30O10	3	53846-49-4	1.68577e+06	2.73859e+06	3.62403e+06	739099	505376	1.70231e+06	1.00352	0.0738694	0.141128	2.73124	1.44956	up
PDP151724	Sexangularetin 3-rutinoside-7-glucoside	Flavonoids	Flavonols	C34H42O21	2	106009-65-8	1.64192e+06	1.36126e+06	1.22336e+06	3.05856e+06	2.92358e+06	2.8119e+06	1.2344	0.00129194	0.0216026	0.480614	-1.05705	down
PDP151763	Isorhamnetin-3-O-rutinoside-7-O-glucoside	Flavonoids	Flavonols	C34H42O21	2	55481-91-9	1.6221e+06	1.42488e+06	1.14981e+06	2.80313e+06	3.0226e+06	2.86464e+06	1.22624	0.00267368	0.0276676	0.482924	-1.05013	down
Lmbp002592	Kaempferol-3,7-O-diglucoside	Flavonoids	Flavonols	C27H30O16	3	25615-14-9	1.14007e+06	969116	864534	3.50585e+06	4.00421e+06	3.62397e+06	1.26118	0.000482669	0.0131661	0.267084	-1.90463	down
Lmsp004301	3',5,5',7-Tetrahydroxyflavanone-7-O-glucoside*	Flavonoids	Flavanones	C21H22O11	3	-	1.10055e+06	1.37059e+06	1.81424e+06	207604	179415	404684	1.20538	0.0213185	0.072769	5.41287	2.43639	up
MWS20147	Luteolin-3'-O-glucoside*	Flavonoids	Flavones	C21H20O11	1	5154-41-6	946424	751580	417718	3.20163e+06	3.85524e+06	2.45759e+06	1.19798	0.0160116	0.0598692	0.222369	-2.16897	down
Lmsp004915	Cernuoside*	Flavonoids	Aurones	C21H20O11	1	480-69-3	938630	706017	500143	3.16256e+06	3.89441e+06	2.69653e+06	1.22703	0.0109409	0.0502171	0.219899	-2.18509	down
Hmmp002324	Tricin-4'-O-rutinoside-7-O-rutinoside	Flavonoids	Flavones	C41H54O25	2	-	895985	761509	795567	2.06489e+06	2.55679e+06	2.68181e+06	1.25556	0.0106094	0.0496115	0.335875	-1.574	down
Rfp03312	Aureusidin 4,6-diglucoside	Flavonoids	Aurones	C27H30O16	1	-	851121	815469	764277	3.15642e+06	3.66405e+06	2.69945e+06	1.26052	0.013068	0.0539192	0.255345	-1.96948	down
Zmhp004122	Malvidin-3-(p-coumaroyl)-rutinoside-5-glucoside	Flavonoids	Anthocyanidins	C44H51O23+	3	-	765226	691505	803046	2.61601e+06	2.40411e+06	3.14607e+06	1.25873	0.011006	0.0502171	0.276724	-1.85348	down
Lcfn086739	Plantaginin	Flavonoids	Flavones	C21H20O11	1	26046-94-6	757224	866606	830194	2.62627e+06	2.71215e+06	1.46874e+06	1.17414	0.0676777	0.135859	0.360506	-1.4719	down
Lmsp003729	Myricetin-3-O-rutinoside*	Flavonoids	Flavonols	C27H30O17	1	-	752370	779814	509754	2.99505e+06	1.43578e+06	4.4546e+06	1.12755	0.118862	0.201246	0.229807	-2.1215	down
Zmdp003457	Myricetin-3-O-galactoside-3'-O-rhamnoside*	Flavonoids	Flavonols	C27H30O17	1	-	739239	752043	624718	3.29943e+06	1.44434e+06	4.47194e+06	1.13416	0.114911	0.197277	0.229608	-2.12276	down
Zmmp003779	Petunidin-3-O-(6''-O-p-coumaroyl)rutinoside*	Flavonoids	Anthocyanidins	C37H39O18+	3	-	703938	630975	660132	3.91978e+06	4.91211e+06	4.29531e+06	1.2692	0.00581168	0.0394918	0.151978	-2.71807	down
Zmmp003478	Petunidin-3-O-(6''-O-p-coumaroyl)glucoside-5-O-rhamnoside*	Flavonoids	Anthocyanidins	C37H39O18+	3	-	676470	506496	406635	1.40877e+06	1.7365e+06	1.53598e+06	1.22292	0.00132013	0.0216026	0.339567	-1.55823	down
HJN055	Dihydrocharcone-4'-O-glucoside*	Flavonoids	Chalcones	C21H24O10	1	-	658197	568560	412866	801228	1.02719e+06	1.85405e+06	1.02706	0.161759	0.24438	0.44525	-1.16731	down
Xmyp005654	Kaempferol-4'-O-glucoside*	Flavonoids	Flavonols	C21H20O11	1	52222-74-9	652595	1.0221e+06	1.65132e+06	170607	163592	375237	1.13948	0.0887096	0.161166	4.68825	2.22905	up
Zbzp003056	Isoorientin-7-O-glucoside*	Flavonoids	Flavones	C27H30O16	2	-	576880	758682	751176	1.78199e+06	2.3543e+06	1.29918e+06	1.17774	0.0623051	0.129079	0.383911	-1.38116	down
HJAP119	Rhamnetin-3-O-Rutinoside-5-O-rhamnoside*	Flavonoids	Flavonols	C34H42O20	2	-	537684	521912	456802	1.54134e+06	1.74618e+06	1.4489e+06	1.26224	0.00408253	0.0343342	0.320157	-1.64315	down
Zbgp004081	Petunidin-3-O-(6''-O-p-coumaroyl)rhamnoside-5-O-glucoside*	Flavonoids	Anthocyanidins	C37H39O18+	3	-	534813	535182	471853	1.25032e+06	2.08361e+06	1.6369e+06	1.23461	0.0406984	0.0994175	0.310179	-1.68883	down
Lmtn002796	Aromadendrin-7-O-glucoside*	Flavonoids	Flavanonols	C21H22O11	2	28189-90-4	503704	548527	656370	1.46842e+06	1.59526e+06	1.41596e+06	1.25311	0.000220473	0.0108252	0.381414	-1.39057	down
PDP155660	Scutellarein 6-glucoside*	Flavonoids	Flavones	C21H20O11	1	-	491792	1.46952e+06	1.22336e+06	169603	165778	437182	1.05863	0.100892	0.178194	4.12222	2.04342	up
Smsn004112	Isorhamnetin-3,7-O-disulfonate	Flavonoids	Flavonols	C16H12O13S2	3	-	472179	517062	567836	1.47685e+06	1.27825e+06	1.07132e+06	1.23396	0.018694	0.0660343	0.406928	-1.29715	down
WaYn005089	Neosakuranin	Flavonoids	Chalcones	C22H24O10	3	31187-54-9	456601	385453	372742	925144	802203	1.06207e+06	1.23307	0.0124808	0.0528284	0.435502	-1.19925	down
PDN112476	methyl 3-methoxy-4-{[3,4,5-trihydroxy-6-(hydroxymethyl)oxan-2-yl]oxy}benzoate	Tannins	Tannin	C15H20O9	3	-	452279	459875	442943	947306	1.2283e+06	832414	1.22312	0.0424402	0.101649	0.450495	-1.15042	down
MWSN0062	Luteolin 7-O-beta-D-glucoside*	Flavonoids	Flavones	C21H20O11	1	5373-11-5	441569	271532	176608	607367	533011	1.38882e+06	1.00159	0.176902	0.261782	0.351775	-1.50727	down
ZBN0061	Quercetin-3',4'-dimethyl ether*	Flavonoids	Flavonols	C17H14O7	3	3306-29-4	426401	459325	473506	77945.5	97315	94399.3	1.26435	0.000304393	0.0114967	5.04054	2.33358	up
mws0913	Kaempferol-3-O-galactoside*	Flavonoids	Flavonols	C21H20O11	1	23627-87-4	420529	289154	229077	593894	645273	1.29228e+06	1.07797	0.13478	0.216527	0.37084	-1.43113	down
Hmmp002240	Isorhamnetin-3-O-rutinoside-7-O-(2''-O-glucosyl)glucuronate	Flavonoids	Flavonols	C40H50O27	2	-	416426	387807	265007	1.40063e+06	1.13913e+06	1.33077e+06	1.23691	0.00136977	0.0216026	0.276251	-1.85595	down
mws0089	Kaempferol-7-O-glucoside*	Flavonoids	Flavonols	C21H20O11	1	16290-07-6	393154	206376	233853	561656	489895	1.41023e+06	1.00857	0.204183	0.288916	0.338528	-1.56265	down
Rdp04104	2-(3,4-dihydroxyphenyl)-5,7-dihydroxy-3-[(2S,3S,4R,5S,6R)-2,3,5-trihydroxy-6-methyloxan-4-yl]oxychromen-4-one	Flavonoids	Flavonols	C21H20O11	3	-	367787	425113	373735	193735	100283	251105	1.06089	0.028386	0.0814485	2.14013	1.0977	up
Zbbn005905	Abyssinone II	Flavonoids	Flavanones	C20H20O5	3	-	351089	312466	348824	1.10356e+06	900412	1.01207e+06	1.25861	0.00582859	0.0394918	0.335664	-1.57491	down
pmn001716	Carthamone*	Flavonoids	Chalcones	C21H20O11	1	86579-00-2	343048	218012	171717	432265	499492	942873	1.05425	0.130331	0.211919	0.390892	-1.35516	down
MWStz446	Isorhamnetin-7-O-glucoside (Brassicin)	Flavonoids	Flavonols	C22H22O12	3	6743-96-0	334388	225764	156135	503388	678770	422667	1.08109	0.0380594	0.0951588	0.446334	-1.16381	down
Zmmp003155	Petunidin-3-O-(6''-O-caffeoyl)rutinoside-5-O-glucoside	Flavonoids	Anthocyanidins	C43H49O24+	3	-	310825	232908	197209	741971	932085	854642	1.23846	0.0018155	0.0216026	0.293013	-1.77096	down
Lmcp004347	Cyanidin-3-O-(6''-O-caffeoyl-2''-O-xylosyl)glucoside	Flavonoids	Anthocyanidins	C35H35O18+	3	-	284699	289551	305743	58230	22334.3	77667	1.18072	0.00166064	0.0216026	5.56143	2.47546	up
Walbn04233	2'3'4'-Trimethylcalythropsin 2-O-glucoside	Flavonoids	Chalcones	C25H30O10	3	-	251802	276797	245047	579226	652306	598004	1.26553	0.00107828	0.0216026	0.422864	-1.24173	down
Lmnp002616	Cirsiliol-8-C-(2''-glucosyl)glucoside	Flavonoids	Flavones	C29H34O17	3	-	251380	269547	193781	601573	1.01152e+06	482729	1.1576	0.0998915	0.177064	0.341016	-1.55209	down
Lmfn003760	Quercetin-4'-O-glucuronide*	Flavonoids	Flavonols	C21H18O13	3	201463-36-7	248001	136956	175456	491772	352502	410356	1.13933	0.01233	0.0528284	0.446676	-1.1627	down
Cwjp002289	Luteolin-7-O-(3''-O-coumaroyl)sophorotrioside	Flavonoids	Flavones	C42H46O23	1	-	243680	190862	148418	1.32474e+06	1709501	1.42275e+06	1.25744	0.00565276	0.0394918	0.130797	-2.9346	down
Zbjp003056	Orientin-7-O-glucoside*	Flavonoids	Flavones	C27H30O16	2	-	243578	240869	212266	594223	778084	472317	1.21458	0.0483242	0.110359	0.377699	-1.40469	down
Wayn004109	3'-O-Methylellagic acid 4-O-beta-D-glucoside	Tannins	Tannin	C21H18O13	3	-	239520	127511	217138	0	0	0	1.26908	0.0295254	0.0819037	#DIV/0!	#DIV/0!	up
Rdp04071	Nervilifordin C	Flavonoids	Flavonols	C28H32O17	1	-	231734	261080	262624	687361	464029	616117	1.21556	0.033536	0.0871297	0.427404	-1.22633	down
Xmgp006913	2,4,2',4'-tetrahydroxy-3'-prenylchalcone	Flavonoids	Chalcones	C20H20O5	3	-	217229	232943	225292	802625	727454	676090	1.26565	0.00463259	0.0355407	0.306171	-1.70759	down
ZBN0097	Quercetin-5,4'-di-O-glucoside	Flavonoids	Flavonols	C27H30O17	3	-	196999	273268	299176	142240	129231	90078.6	1.14133	0.0293752	0.0819037	2.12818	1.08962	up
ZBN0018	Apigenin-7-O-(2''-O-glucuronyl)glucuronide-4'-O-glucuronide	Flavonoids	Flavones	C33H34O23	3	-	193586	174439	244455	67999.3	68558.5	62330.4	1.25196	0.0213969	0.072769	3.07952	1.62271	up
Zmhp003651	Delphinidin-3-O-(2'''-O-p-coumaroyl)rutinoside-7-O-glucoside	Flavonoids	Anthocyanidins	C42H47O23+	3	-	189241	213033	115654	1.25468e+06	1.62186e+06	1.71131e+06	1.25234	0.0082373	0.045727	0.112891	-3.147	down
mws0917	3,7-Di-O-methylquercetin*	Flavonoids	Flavonols	C17H14O7	3	2068-02-2	188269	197728	155800	31461	42218.3	34929.1	1.25709	0.0052881	0.0376298	4.98854	2.31862	up
Lcfp091229	4'-O-methylmyricetin3-O-(6-O-alpha-L-rhamnopyranosyl)-beta-D-glucopyranoside	Flavonoids	Flavonols	C28H32O17	3	-	183124	114699	127405	1.03173e+06	1.60922e+06	692574	1.22501	0.0675877	0.135859	0.127561	-2.97074	down
Sasn002878	Methylgrandifloroside	Flavonoids	Chalcones	C26H32O13	3	-	180402	190376	150827	623034	460698	444765	1.23365	0.0236721	0.0769736	0.341254	-1.55108	down
Lmmp002796	Gossypetin-3-O-rutinoside	Flavonoids	Flavonols	C27H30O17	1	-	176577	101660	56053.7	1.90645e+06	3.18254e+06	1.54006e+06	1.23204	0.0512845	0.111914	0.0504282	-4.30963	down
MWStz612	Neoeriocitrin	Flavonoids	Flavanones	C27H32O15	3	13241-32-2	174685	118747	103771	292643	346454	191701	1.06822	0.0673688	0.135859	0.478098	-1.06462	down
Smnp003415	7-O-Methylaloesin	Flavonoids	Other Flavonoids	C20H24O9	2	-	171869	141141	130746	489848	327410	506177	1.21443	0.0310777	0.0848612	0.335306	-1.57645	down
HJAP136	Quercetin-3-O-(2''-O-rhamnosyl)rutinoside-7-O-glucoside	Flavonoids	Flavonols	C39H50O25	2	-	164155	89698.7	71861.7	558927	602770	539726	1.22047	0.000401543	0.0120926	0.191437	-2.38506	down
PDP004302	Nevadensin 5-gentiobioside:5-[(6-O-beta-D-Glucopyranosyl-beta-D-glucopyranosyl)oxy]-7-hydroxy-6,8-dimethoxy-2-(4-methoxyphenyl)-4H-1-benzopyran-4-one	Flavonoids	Flavones	C30H36O17	3	178405-55-5	158066	126255	107067	302341	253181	286494	1.20793	0.00194155	0.0221698	0.464823	-1.10525	down
ZBN0376	Myricetindiglucoside	Flavonoids	Flavonols	C27H30O18	3	-	156781	134979	142875	73689.3	64033.7	74986	1.25365	0.00178341	0.0216026	2.04333	1.03092	up
PD0060583	Isorhamnetin-3-O-(6''-O-caffeoyl)sophoroside-7-O-rhamnoside	Flavonoids	Flavonols	C44H50O24	2	-	153878	115331	111300	377909	511787	456964	1.24575	0.00828449	0.045727	0.282557	-1.82338	down
PDP191874	3-(2,4-dihydroxyphenyl)-1-(3,4,5-trihydroxyphenyl)prop-2-en-1-one	Flavonoids	Chalcones	C15H12O6	2	-	153294	183954	155658	55708.9	60260.4	104078	1.13832	0.0115579	0.0515903	2.24	1.1635	up
MWSHY0185	Isomangiferin	Flavonoids	Other Flavonoids	C19H18O11	3	24699-16-9	145386	139484	148069	70365	70900.6	48409.2	1.2199	0.0043268	0.0343342	2.28253	1.19064	up
Zbsp002199	Pelargonidin 3-O-glucoside	Flavonoids	Anthocyanidins	C21H21O10+	3	47684-27-5	141245	81227.5	71787.2	0	0	0	1.26671	0.0458192	0.106622	#DIV/0!	#DIV/0!	up
Zmmp003556	Petunidin-3-O-(6''-O-feruloyl)rutinoside-5-O-glucoside	Flavonoids	Anthocyanidins	C44H51O24+	3	-	140026	163012	111751	464484	580392	535910	1.25316	0.00267536	0.0276676	0.262394	-1.93019	down
ZBN0137	Quercetin-5-O-glucuronide*	Flavonoids	Flavonols	C21H18O13	3	-	135321	157299	215932	365651	346215	477319	1.18366	0.0145406	0.0575761	0.427647	-1.22551	down
Zmmp001564	Petunidin-3-O-rutinoside-5-O-glucoside	Flavonoids	Anthocyanidins	C34H43O21+	3	-	126751	133654	89067.7	236970	200959	293208	1.15995	0.0245323	0.0787178	0.477984	-1.06496	down
Lmhp002374	Quercetin-3-O-glucosyl(1→4)rhamnoside-7-O-rutinoside	Flavonoids	Flavonols	C39H50O25	3	-	123497	94168.2	60257.7	537925	594043	624288	1.24126	0.000174413	0.00977422	0.158247	-2.65975	down
Rlp03471	Haplogenin 3-rutinoside	Flavonoids	Flavonols	C28H32O17	3	-	122716	77931.5	77631.3	627450	1.03482e+06	466132	1.22612	0.0666316	0.135859	0.130745	-2.93517	down
WaQzp03640	Quercetin 7-(4'''-p-coumarylrhamnosyl)(1→2)-glucoside 3-glucoside	Flavonoids	Flavonols	C42H46O23	2	-	121491	95050.9	50244.9	447330	397243	451838	1.2097	0.000267809	0.0109578	0.205789	-2.28076	down
Zbjn004215	Kaempferol 3-O-beta-D-glucosyl-(1->2)-beta-D-glucoside*	Flavonoids	Flavonols	C27H30O16	3	19895-95-5	121287	110349	102070	241382	265207	341440	1.23687	0.0263377	0.0808729	0.393507	-1.34554	down
MWSHY0174	(-)-Epicatechin	Flavonoids	Flavanols	C15H14O6	3	490-46-0	118223	80031	80407.3	63366.2	25639.7	34653.3	1.06408	0.039183	0.0962858	2.25346	1.17214	up
HJN104	Dihydromyricetin-3-O-glucoside	Flavonoids	Flavanonols	C21H22O13	2	-	115976	165734	142307	582743	539460	562951	1.25849	2.90534e-05	0.00475507	0.25162	-1.99068	down
Zmmp003244	Delphinidin-3-(p-coumaroyl)-rutinoside-5-glucoside	Flavonoids	Anthocyanidins	C42H47O23+	3	-	108490	100679	88288.4	539636	636675	754851	1.2643	0.0122333	0.0528284	0.15403	-2.69872	down
Lmsp003853	Quercetin-3-O-(6''-O-p-coumaroyl)sophoroside-7-O-rhamnoside	Flavonoids	Flavonols	C42H46O23	1	-	108084	131502	79906.2	624600	657452	597532	1.25659	2.64194e-05	0.00475507	0.169981	-2.55656	down
pma6218	O-MethylNaringenin-8-C-arabinoside	Flavonoids	Flavanones	C21H22O9	3	-	106962	68026.3	74919.8	153502	208017	162556	1.16382	0.0144947	0.0575761	0.476857	-1.06837	down
ZBN0086	Kaempferol-3-O-rutinoside-7-O-rhamnoside	Flavonoids	Flavonols	C33H40O19	2	-	104972	100980	156190	33970.7	24049.9	59605.3	1.1352	0.0249964	0.0791646	3.07876	1.62235	up
pmp000596	Quercetin-3-O-(2''-O-galactosyl)glucoside	Flavonoids	Flavonols	C27H30O17	3	56782-99-1	100874	102118	96396.2	209592	219656	215405	1.27092	2.87298e-05	0.00475507	0.464418	-1.1065	down
HJAP005	Laricitrin-3-O-glucoside*	Flavonoids	Flavonols	C22H22O13	3	39986-90-8	97324.3	72105.5	68143.3	250102	142581	280436	1.14713	0.0677909	0.135859	0.352944	-1.50249	down
Zmmp003756	Malvidin-3-O-(2'''-O-feruloyl)rutinoside-5-O-glucoside	Flavonoids	Anthocyanidins	C45H53O24+	3	-	96818.5	84547.5	45565.5	123554	242282	324615	1.06234	0.109581	0.190795	0.328672	-1.60528	down
ZBN0150	Luteolin-7-O-gentiobioside*	Flavonoids	Flavones	C27H30O16	3	-	95331	102482	110463	285784	259716	257043	1.26256	0.000659181	0.0161829	0.384125	-1.38035	down
Zbcp003640	Rosinidin-3-O-glucoside	Flavonoids	Anthocyanidins	C23H25O11+	3	-	90084.5	115379	91983.7	0	0	0	1.27071	0.0066623	0.0436159	#DIV/0!	#DIV/0!	up
Zblp102242	Cyanidin 3-O-galactoside*	Flavonoids	Anthocyanidins	C21H21O11+	3	142506-26-1	89946.6	110101	90186.2	218216	281077	222812	1.24368	0.0124776	0.0528284	0.401927	-1.31499	down
Zblp002068	Cyanidin 3-O-glucoside*	Flavonoids	Anthocyanidins	C21H21O11+	3	47705-70-4	88700	123964	110732	180234	292133	232660	1.17217	0.0481033	0.110359	0.4587	-1.12438	down
Laxp005049	Bracteatin*	Flavonoids	Aurones	C15H10O7	1	3260-50-2	87341	133615	80290.5	27693.4	27237.2	32598.2	1.22256	0.0495861	0.110819	3.44169	1.78312	up
Lmpp003465	Myricetin-3-O-β-D-glucoside*	Flavonoids	Flavonols	C21H20O13	3	19833-12-6	86146.4	58916.3	31425.4	205589	252843	215917	1.1724	0.00152997	0.0216026	0.261716	-1.93392	down
Hmmp002322	Chrysoeriol-5,7-di-O-rutinoside	Flavonoids	Flavones	C40H52O24	3	-	79491	92021	53291.8	136354	153745	187543	1.14919	0.0129984	0.0539192	0.470653	-1.08726	down
Smsn005712	Persicarin (Isohamnetin-3-O-sulfate)	Flavonoids	Flavonols	C16H12O10S	3	549-31-5	78957	96555	94091	29447.7	19266.1	37348.6	1.2031	0.00130214	0.0216026	3.13265	1.64738	up
Zbnp004766	Limocitrin-7-O-glucoside	Flavonoids	Flavonols	C23H24O13	3	-	78205.6	152407	271329	70557.7	34271.2	56680.6	1.00085	0.177398	0.261782	3.10781	1.6359	up
Lmnp002413	Luteolin-6-C-glucoside-7-O-rhamnoside*	Flavonoids	Flavones	C27H30O15	3	-	72339.1	43309.8	70364	0	0	0	1.26837	0.0220587	0.0741836	#DIV/0!	#DIV/0!	up
Hmmn002781	Eriodictyol-7-O-rutinoside-5-O-(6''-O-glucosyl)glucuronide	Flavonoids	Flavanones	C39H50O26	3	-	72211.4	65599.8	48424.8	97380.3	170667	158427	1.13545	0.0606252	0.127209	0.436687	-1.19533	down
HJAP135	Pinocembrin-7-O-(6''-O-malonyl)glucoside	Flavonoids	Flavanones	C24H24O12	3	-	69043.5	69878.1	49490.9	190980	205498	217778	1.24927	0.000178488	0.00977422	0.306733	-1.70494	down
Lmnp002448	Nepetin-8-C-[glucosyl-(1-2)]-glucoside	Flavonoids	Flavones	C28H32O17	2	-	68699.8	83309	99159.9	360032	379144	243064	1.23054	0.0251521	0.0791646	0.25571	-1.96742	down
Wtmn002164	3,4-dimethoxy-2-[(3,4,5-trihydroxy-6-{[(3,4,5-trihydroxy-6-methyloxan-2-yl)oxy]methyl}oxan-2-yl)oxy]xanthen-9-one	Flavonoids	Other Flavonoids	C27H32O14	3	-	67426.5	69319.8	63750.7	24149.8	40438	34222.5	1.16307	0.0119608	0.0524355	2.02911	1.02085	up
Wagp005210	Gardenin B 5-glucoside	Flavonoids	Flavones	C25H28O12	3	-	65773.3	135983	128664	35440.5	25969.9	48190	1.1165	0.0708471	0.136965	3.01478	1.59205	up
Safn006322	Ranupenin 3-rutinoside	Flavonoids	Flavonols	C28H32O17	2	-	61396.8	39128.9	18773.3	96665.7	94366.5	205788	1.04832	0.116727	0.198315	0.300638	-1.7339	down
Lmdp002969	Myricetin-3-O-galactoside*	Flavonoids	Flavonols	C21H20O13	3	15648-86-9	60543.5	73451.1	59437.8	283760	363698	355742	1.26496	0.00730677	0.0452597	0.192816	-2.37471	down
Zbdp006685	5,3',4'-Trihydroxy-7-Methoxyisoflavone; Santal	Flavonoids	Isoflavones	C16H12O6	3	529-60-2	60436	40217	67533.1	10801.1	11740.5	11195.2	1.2486	0.0316394	0.0848612	4.98525	2.31767	up
MWSHY0097	Epimedin C	Flavonoids	Flavonols	C39H50O19	3	110642-44-9	55711.2	59774.2	43723.8	91860.7	118050	169841	1.15498	0.07914	0.147748	0.419246	-1.25413	down
mws1422	(-)-Epiafzelechin	Flavonoids	Flavanols	C15H14O5	3	24808-04-6	55415.2	41434.1	93317.3	188630	323011	250744	1.18314	0.0262768	0.0808729	0.249436	-2.00326	down
Layp005773	Ageconyflavone B-4'-glucoside*	Flavonoids	Flavones	C25H28O12	3	-	52193.2	33491	27076.1	76605.4	106207	63767.3	1.08549	0.0496936	0.110819	0.457297	-1.1288	down
Lmzn002255	Naringenin-7-O-Rutinoside-5-O-glucoside	Flavonoids	Flavanones	C33H42O19	3	-	49640.4	27976.5	15583.3	0	0	0	1.24393	0.0891169	0.161166	#DIV/0!	#DIV/0!	up
MWStz355	Pratensein 7-O-glucopyranoside	Flavonoids	Isoflavones	C22H22O11	3	36191-03-4	47034.6	79578	94670	135375	184112	152481	1.10757	0.014027	0.0570838	0.468851	-1.0928	down
ZBN0009	Chrysoeriol-6-C-glucoside-4'-O-glucoside	Flavonoids	Flavones	C28H32O16	3	-	45399.6	55224.6	28338.4	0	0	0	1.26311	0.0318013	0.0848612	#DIV/0!	#DIV/0!	up
Wayn005852	3-O-Methylellagic acid 4-sulfate*	Tannins	Tannin	C15H8O11S	3	-	45370.3	50496.1	37772.9	10187.7	18092.7	19290.5	1.16676	0.0043503	0.0343342	2.80926	1.49019	up
MWSslk181	Isoliquiritin	Flavonoids	Chalcones	C21H22O9	3	5041-81-6	41260.7	27616.7	22010.6	103454	94992	103693	1.21621	0.00174671	0.0216026	0.300816	-1.73305	down
HJAP134	Pinocembrin-7-O-sophoroside	Flavonoids	Flavanones	C27H32O14	3	-	40096.4	30985.5	30103	111667	130655	124539	1.25699	0.00061485	0.015889	0.275813	-1.85824	down
HJAP024	Kaempferol-6,8-di-C-glucoside	Flavonoids	Flavonols	C27H30O16	3	-	39583.8	42955.4	45945.5	0	0	0	1.27154	0.00183582	0.0216026	#DIV/0!	#DIV/0!	up
MWSslk115	7-Hydroxyflavone	Flavonoids	Flavones	C15H10O3	3	6665-86-7	39493.4	46993.2	36587.8	12353.7	16261.8	14378.1	1.24107	0.0072441	0.0452597	2.86262	1.51734	up
Zmmp003631	Peonidin-3-(p-coumaroyl)-rutinoside-5-glucoside	Flavonoids	Anthocyanidins	C43H49O22+	3	-	39248.7	29682.8	12537.5	83881.9	86331.8	80919.5	1.11109	0.0156225	0.0594622	0.324406	-1.62413	down
ZBN0260	Tricin-7-O-guaiacylglycerol-ether-4'-O-glucoside*	Flavonoids	Flavones	C33H36O16	3	-	37328.4	40905.4	35705.7	12635.8	14846.7	27201.4	1.08404	0.037628	0.0951588	2.0836	1.05908	up
mws0914	Pinobanksin*	Flavonoids	Flavanonols	C15H12O5	1	548-82-3	36265.8	25074.1	18968.4	43079.3	68035.7	63813.9	1.09935	0.0337162	0.0871297	0.459091	-1.12315	down
pmf0516	Mangiferin	Flavonoids	Other Flavonoids	C19H18O11	3	4773-96-0	35493.2	26034.4	18372.2	0	0	0	1.26226	0.0328689	0.0867667	#DIV/0!	#DIV/0!	up
Wacyn05089	1-Methoxybenzoyl-6-O-Galloyl-D-Glucose	Tannins	Tannin	C21H22O12	2	-	34699.6	53008.4	88306.1	149463	116066	108468	1.03719	0.0328246	0.0867667	0.47063	-1.08733	down
Lmwp003442	Amoenin*	Flavonoids	Flavonols	C21H20O11	2	-	34325.1	67974.6	70263.2	124049	222814	104894	1.05786	0.114886	0.197277	0.381982	-1.38842	down
Wacyp06029	Epicatechin 3-O-p-Coumarate	Flavonoids	Flavanols	C24H20O8	3	-	32920.4	53423.8	44214.9	15324.5	6726.46	9141.9	1.19423	0.0181583	0.0646066	4.18554	2.06541	up
Lmgp004332	5,7,4'-Trihydroxy-6,8-dimethoxyisoflavone-7-O-galactoside-rhamnose-rhamnose	Flavonoids	Isoflavones	C35H44O20	3	-	32381.5	43673.2	27458.1	173263	196412	176614	1.25683	0.000179161	0.00977422	0.189484	-2.39986	down
pmb0677	Chrysoeriol-6-C-glucoside-4'-O-(6''-sinapoyl)glucoside	Flavonoids	Flavones	C39H42O20	3	-	31875.7	23076.9	17610.5	0	0	0	1.26371	0.0282679	0.0814485	#DIV/0!	#DIV/0!	up
MWSslk081	Bavachin	Flavonoids	Flavanones	C20H20O4	3	19879-32-4	29609.9	26018.7	23832.4	6796.45	6479.26	8490.67	1.25564	0.00352712	0.0339571	3.65063	1.86815	up
MWStz491	3,3'-Di-O-methylellagic acid 4'-glucoside	Tannins	Tannin	C22H20O13	3	51803-68-0	28365.7	47720.2	36579.3	78897	111928	62264.4	1.11306	0.0701462	0.13679	0.44516	-1.1676	down
PDP004292	6-Hydroxyluteolin 6-rhamnoside*	Flavonoids	Flavones	C21H20O11	1	-	28069.6	14282.4	19189	64123.1	71332	29195.2	1.02559	0.107754	0.188955	0.373768	-1.41978	down
ZBN0264	Tricin-4'-O-syringylglyceryl ether-7-O-glucoside	Flavonoids	Flavones	C34H38O17	3	-	25381.8	29733.4	25835.2	95523.1	110964	106924	1.2681	0.00184788	0.0216026	0.258288	-1.95295	down
pme0376	Naringenin*	Flavonoids	Flavanones	C15H12O5	1	480-41-1	24215.1	32262.7	17063.4	53754.2	63070	59785.4	1.17862	0.00490164	0.0366496	0.416406	-1.26394	down
Lmgn003755	5,7-Dihydroxy-2'-methoxy-3',4'-methyleneoxydihydroisoflavone	Flavonoids	Isoflavones	C17H14O7	3	-	20869.2	22380.2	18789.4	9207.34	9472.53	9412.66	1.25972	0.00806416	0.045727	2.20837	1.14298	up
Lcsn003955	Maesopsin*	Flavonoids	Aurones	C15H12O6	3	5989-16-2	20543.2	18774.6	15585.4	84048.2	49133.4	33307.4	1.11227	0.129897	0.211919	0.329771	-1.60046	down
Lmsp009334	Rhamnazin (3,4',5-Trihydroxy-3',7-dimethoxyflavone)	Flavonoids	Flavonols	C17H14O7	3	552-54-5	20035.1	15007.4	16470.7	304843	361619	344146	1.26934	0.0025748	0.0276676	0.0509725	-4.29414	down
Labn004199	Kaempferol glucuronopyranosyl acetyl glucosyl malonyl glucoside	Flavonoids	Flavonols	C38H42O26	3	-	19456.4	20130.7	25822.8	0	0	0	1.2697	0.00846728	0.045727	#DIV/0!	#DIV/0!	up
Wagp009755	6'-Hydroxy-4,2',3',4'-Tetramethoxychalcone	Flavonoids	Chalcones	C19H20O6	3	3877-67-6	18427.8	16084.7	17275.4	40177.1	40458.4	59137.1	1.22804	0.0414396	0.100284	0.370515	-1.4324	down
Lmdp004307	Farrerol-7-O-glucoside	Flavonoids	Flavanones	C23H26O10	3	885044-12-2	17927.2	19090.9	24706.3	0	0	0	1.26901	0.0101892	0.0490478	#DIV/0!	#DIV/0!	up
HJN039	Myricetin-3-O-(2''-galloyl-4''-acetyl)rhamnoside	Flavonoids	Flavonols	C30H26O17	3	-	17511.8	26837.6	31546.1	53470.4	66092.1	47740.1	1.14446	0.0129079	0.0539192	0.453642	-1.14037	down
ZBN0123	Quercetin-3-O-(6''-O-p-Coumaroyl)galactoside	Flavonoids	Flavonols	C30H26O14	3	-	17286.9	26425.3	28166.4	52682.3	49485.6	41596.6	1.14931	0.00708409	0.0451726	0.499975	-1.00007	down
Safp008193	Kaempferol-3-O-Apiosyl-(1→2)-Galactoside	Flavonoids	Flavonols	C26H28O15	3	-	17196.2	10767	27881	51283.4	38936.8	42324.3	1.07551	0.0172907	0.0624891	0.421324	-1.247	down
mws1313	Sinensetin	Flavonoids	Flavones	C20H20O7	3	2306-27-6	15621.2	13542.7	11255.7	0	0	0	1.26803	0.00864203	0.0461221	#DIV/0!	#DIV/0!	up
Happ001851	Malvin	Flavonoids	Anthocyanidins	C29H35O17+	3	16727-30-3	13384.9	10657.7	14850.4	45045.8	46219.9	43105.5	1.25429	5.884e-05	0.00722261	0.289445	-1.78864	down
MWSHY0095	Tricin	Flavonoids	Flavones	C17H14O7	3	520-32-1	13119	23020.8	13997.3	177497	175790	198402	1.25994	0.000418115	0.0120926	0.0908794	-3.4599	down
Lmdn006025	2-Hydroxy-2,3-dihydrogenistein	Flavonoids	Isoflavones	C15H12O6	3	-	12266.9	13612.5	13027	33046.9	39511.5	22620.8	1.18774	0.0615728	0.128135	0.40877	-1.29064	down
Lhxp102725	Orchioside B	Tannins	Tannin	C23H26O10	3	-	11345.6	11612.2	12044.7	20997.1	25726.5	23879.3	1.25616	0.0118087	0.0522349	0.495765	-1.01227	down
pmp000637	Sophoraflavanone B	Flavonoids	Flavanones	C20H20O5	3	53846-50-7	10187.6	8466.21	6125.98	25138.2	24351.6	21225.6	1.21897	0.000799644	0.0178466	0.350415	-1.51286	down
Hmdn001667	Ellagic acid-4-O-glucoside	Tannins	Tannin	C20H16O13	3	-	8587.96	14746	13307.2	47334	43204.4	22542.2	1.12766	0.0724883	0.13903	0.324027	-1.62581	down
Lamn006527	Drimiopsin C*	Flavonoids	Other Flavonoids	C15H12O6	3	773850-90-1	7768.8	10426.6	20483.2	33320.2	33761.7	32873.3	1.11192	0.0336169	0.0871297	0.386958	-1.36975	down
MWSslk126	2'-Hydroxy-2-methoxychalcone	Flavonoids	Chalcones	C16H14O3	3	42220-77-9	7347.99	11470	13252.9	16820.6	21250.4	31310.6	1.0693	0.0853981	0.157165	0.462238	-1.11329	down
Wacn008130	2,3-Dihydroamentoflavone 4'''-methyl Ether	Flavonoids	Biflavones	C31H22O10	3	-	7133.12	8172.97	9049.4	13680.1	16635	19026.8	1.21092	0.0225972	0.0754777	0.493607	-1.01857	down
Lmsp008681	5-Hydroxy-7,8,4'-Trimethoxyflavanone	Flavonoids	Flavanones	C18H18O6	3	-	6133.3	10292.7	5386.97	81319.6	90630.2	87439.5	1.25849	9.84104e-05	0.0096639	0.0840935	-3.57186	down
Wacn007587	2,3-Dihydroamentoflavone 4'-methyl Ether*	Flavonoids	Biflavones	C31H22O10	3	-	5699.51	9230.6	6353.31	17297.9	17883.1	13881	1.18784	0.00528467	0.0376298	0.433807	-1.20488	down
mws1094	Dihydrokaempferol	Flavonoids	Flavanonols	C15H12O6	3	480-20-6	2483.5	9945.98	9154.96	17665.5	20282	22558.2	1.01793	0.0149739	0.0587118	0.356734	-1.48708	down
Zbsn004608	Procyanidin A1	Tannins	Proanthocyanidins	C30H24O12	3	103883-03-0	0	0	0	28441.3	38842.8	28833.7	1.27042	0.0110981	0.0502171	0	#DIV/0!	down
Lmgp004731	Genistein-7-O-galactoside	Flavonoids	Isoflavones	C21H20O10	3	-	0	0	0	32287.9	49801.7	29008	1.26696	0.0290595	0.0819037	0	#DIV/0!	down
pmp000417	Daidzein-4'-O-glucoside	Flavonoids	Isoflavones	C21H20O9	3	-	0	0	0	22630	20817.2	26386	1.27055	0.00492642	0.0366496	0	#DIV/0!	down
Lajp004824	Medicarpinglucoside	Flavonoids	Isoflavones	C22H24O9	3	-	0	0	0	27332.9	35895.2	28015	1.27095	0.00806198	0.045727	0	#DIV/0!	down
ZBN0419	Gambiriin A1	Tannins	Tannin	C30H28O12	2	76250-49-2	0	0	0	4.16213e+06	4.69288e+06	5.18245e+06	1.27211	0.00394105	0.0343342	0	#DIV/0!	down
Lmsn002578	Eugeniin	Tannins	Tannin	C41H30O26	3	81571-72-4	0	0	0	12346.2	21144.5	22687.8	1.26209	0.0283333	0.0814485	0	#DIV/0!	down
MWSslk119	α-Naphthoflavone	Flavonoids	Other Flavonoids	C19H12O2	3	604-59-1	0	0	0	12783.3	13301.5	11632.4	1.27119	0.0015356	0.0216026	0	#DIV/0!	down
MWSHY0098	(-)-Epigallocatechin	Flavonoids	Flavanols	C15H14O7	3	970-74-1	0	0	0	34891.2	28601.8	28886.8	1.27007	0.0044054	0.0343342	0	#DIV/0!	down
ZBN0377	3,3',4',5,6,7,8-Heptahydroxyflavan	Flavonoids	Flavanols	C15H14O8	3	-	0	0	0	16776.6	23203.5	20910.2	1.2705	0.00847486	0.045727	0	#DIV/0!	down
pmn001417	Cinchonain Ic	Flavonoids	Flavanols	C24H20O9	3	85081-22-7	0	0	0	28839.2	25717.9	20368.6	1.26807	0.00966507	0.0479065	0	#DIV/0!	down
WaYn003347	Glochiflavanoside A	Flavonoids	Flavanols	C23H28O11	3	-	0	0	0	65738.8	76131.8	89614.3	1.2715	0.00792779	0.045727	0	#DIV/0!	down
Lmcn003163	Epitheaflavic acid-3'-Gallate	Flavonoids	Flavanols	C28H20O14	3	34218-97-8	0	0	0	4.35335e+06	4.83157e+06	5.73841e+06	1.27203	0.00660081	0.0436159	0	#DIV/0!	down
ZBN0380	Bisepifisetinidol-(4β,6:4β,8)-Catechin	Flavonoids	Flavanols	C45H38O16	3	-	0	0	0	74891.1	80887.8	67319.8	1.2716	0.00277483	0.0277004	0	#DIV/0!	down
MWSN0065	Epigallocatechin gallate	Flavonoids	Flavanols	C22H18O11	3	989-51-5	0	0	0	18603.2	11293	9287.52	1.24851	0.043903	0.103636	0	#DIV/0!	down
Lmmp003903	Kaempferol-3-O-(2''-O-acetyl)glucoside	Flavonoids	Flavonols	C23H22O12	3	-	0	0	0	20710.7	33563.4	20574.8	1.26601	0.0285319	0.0814485	0	#DIV/0!	down
MWStz602	Quercetagetin-7-O-glucoside(Quercetagitrin)*	Flavonoids	Flavonols	C21H20O13	3	548-75-4	0	0	0	427269	317764	170518	1.26436	0.054588	0.11789	0	#DIV/0!	down
Lmjp003231	Patuletin-3-O-glucoside*	Flavonoids	Flavonols	C22H22O13	3	-	0	0	0	213599	229285	329986	1.27089	0.0194507	0.0677326	0	#DIV/0!	down
Lakp003028	Diglucosyl Myricitrin	Flavonoids	Flavonols	C33H40O22	3	-	0	0	0	22688.2	16292.1	25686.1	1.26529	0.0161193	0.0598692	0	#DIV/0!	down
ZBN0116	Kaempferol-3-O-neohesperidoside-7-O-(2''-feruloyl)glucoside	Flavonoids	Flavonols	C43H48O23	3	-	0	0	0	49081.1	43473.5	26860.7	1.26353	0.0269609	0.0812135	0	#DIV/0!	down
pmp000161	5,2'-Dihydroxy-7,8-dimethoxyflavone	Flavonoids	Flavones	C17H14O6	3	41060-16-6	0	0	0	52994.8	94441.4	127408	1.26501	0.0510265	0.111914	0	#DIV/0!	down
Hmgp002121	Hispidulin-7-O-(6''-O-p-Coumaroyl)Glucoside	Flavonoids	Flavones	C31H28O13	3	-	0	0	0	42939.6	18247.8	32186	1.25319	0.0489015	0.110819	0	#DIV/0!	down
Hajp008429	4',5-dihydroxy-7-methoxy-6-methylfavanone	Flavonoids	Flavones	C17H16O5	3	-	0	0	0	18047	21180.5	40083.5	1.25727	0.0615882	0.128135	0	#DIV/0!	down
Hmlp005443	6,7-Dihydroxyflavone	Flavonoids	Flavones	C15H10O4	3	38183-04-9	0	0	0	15262.5	20622.8	21996.6	1.26939	0.011148	0.0502171	0	#DIV/0!	down
Safn008077	Chrysosplenol C 6,4'-diglucoside	Flavonoids	Flavones	C30H36O18	3	-	0	0	0	42793.9	56139.2	36916.6	1.26952	0.0154085	0.0594622	0	#DIV/0!	down
MWStz539	Chrysoeriol-7-O-glucoside	Flavonoids	Flavones	C22H22O11	3	19993-32-9	0	0	0	25447.9	30123.3	42508.6	1.2678	0.0233909	0.0765662	0	#DIV/0!	down
Zbsn003878	Vicenin-3	Flavonoids	Flavones	C26H28O14	3	59914-91-9	0	0	0	12964.5	22265.1	28773.7	1.25754	0.0432566	0.102604	0	#DIV/0!	down
Zbcp003466	Pelargonidin-3-O-arabinoside	Flavonoids	Anthocyanidins	C20H19O9+	3	-	0	0	0	32812	24351.4	69598.7	1.25158	0.093186	0.166987	0	#DIV/0!	down
Lmtp003948	3',5',5,7-Tetrahydroxy-4'-methoxyflavanone-3'-O-glucoside	Flavonoids	Flavanones	C22H24O12	3	-	0	0	0	139356	542213	195401	1.25979	0.14611	0.227746	0	#DIV/0!	down
Zbnn005420	Eriodictyol-7-O-(6''-malonyl)glucoside	Flavonoids	Flavanones	C24H24O14	3	-	0	0	0	111523	99219.9	200148	1.26687	0.0498799	0.110819	0	#DIV/0!	down
Zbnn005416	Eriodictyol-7-O-(6''-acetyl)glucoside	Flavonoids	Flavanones	C23H24O12	3	-	0	0	0	241545	258210	421421	1.27001	0.033195	0.0871297	0	#DIV/0!	down
