# Supplementary material for: Elucidating the effects of blue light and NaCl on flavonoid biosynthesis in detached Lycium ruthenicum leaves by UPLC-MS/MS and chemometrics
Source: Food Chem X. 2026 Jan 10;33:103507. doi: 10.1016/j.fochx.2026.103507 (PMC12853042; doi:10.1016/j.fochx.2026.103507)
Supplement: Supplementary Table S5 — 242 differential metabolites in the comparison between WL and WL-NaCl treatments. [file mmc6.xlsx]

## Sheet: Sheet1
Table S5. 242 differential metabolites in the comparison between WL and WL-NaCl treatments.
Index	Compounds	Class I	Class II	Formula	Level	CAS	WL-1	WL-2	WL-3	WL-NaCl-1	WL-NaCl-2	WL-NaCl-3	VIP	P-value	FDR	Fold_Change	Log2FC	Type
MWSHY0111	Calycosin-7-O-glucoside	Flavonoids	Isoflavones	C22H22O10	3	20633-67-4	784591	949707	1.01623e+06	278529	362914	270746	1.16116	0.00550167	0.0267642	3.0153	1.5923	up
MWSHY0179	Ononin	Flavonoids	Isoflavones	C22H22O9	3	486-62-4	99228.1	102486	94899	26351.9	35137.8	37457.5	1.16615	0.000223768	0.00757616	2.99769	1.58385	up
MWSslk013	Tectoridin*	Flavonoids	Isoflavones	C22H22O11	3	611-40-5	153862	226856	266874	71278.3	76566.9	75373.8	1.13269	0.0502769	0.0889225	2.90115	1.53663	up
MWSN0060	Glycitin	Flavonoids	Isoflavones	C22H22O10	3	40246-10-4	242552	247719	254747	89695.6	94713.2	75177.6	1.17855	8.7553e-05	0.00377274	2.87002	1.52106	up
Lamp004464	Odoratin 7-Glucoside	Flavonoids	Isoflavones	C23H24O11	3	-	1.21073e+07	1.85109e+07	2.19756e+07	5.2784e+06	7.12512e+06	5.93385e+06	1.10947	0.0541123	0.0941921	2.86812	1.52011	up
Lmsp004521	1-O-Cinnamoyl-4,6-(S)-HHDP-β-D-glucose	Tannins	Tannin	C29H24O15	3	-	9399	21268.1	32001.5	0	0	0	1.16458	0.0853305	0.129637	#DIV/0!	#DIV/0!	up
Cmhn002057	2,7-Dimethyl-2,4-diene-deca-α,x-diacid 8-O-β-glucoside	Tannins	Tannin	C18H28O10	2	-	69099.8	59528.3	49599	0	0	0	1.18829	0.00886061	0.0330703	#DIV/0!	#DIV/0!	up
Hmdn001667	Ellagic acid-4-O-glucoside	Tannins	Tannin	C20H16O13	3	-	16118.5	12684.3	16138.9	0	0	0	1.18792	0.00582282	0.0267642	#DIV/0!	#DIV/0!	up
Wayn004109	3'-O-Methylellagic acid 4-O-beta-D-glucoside	Tannins	Tannin	C21H18O13	3	-	277135	197886	179247	29286.5	55383.6	81286.7	1.08351	0.0174906	0.0469741	3.9424	1.97907	up
Zbln006102	3,3'-O-Dimethylellagic Acid	Tannins	Tannin	C16H10O8	3	2239-88-5	58904.2	67629.6	77076	33935.5	33743.4	27644.3	1.14717	0.0116682	0.0389787	2.13599	1.09491	up
Wbtp004961	1,2,4,5-tetrahydroxy-7-(hydroxymethyl)anthracene-9,10-dione*	Flavonoids	Other Flavonoids	C15H10O7	1	-	28207.9	27336.1	13313.8	0	0	0	1.17895	0.0414773	0.0789568	#DIV/0!	#DIV/0!	up
Lamn004461	4'-demethyl-3,9-dihydroeucomin glucosyl rhamnosyl glucoside	Flavonoids	Other Flavonoids	C34H44O19	3	-	8242.56	12866.4	14399.7	0	0	0	1.1815	0.0235826	0.0545276	#DIV/0!	#DIV/0!	up
Wtmn002164	3,4-dimethoxy-2-[(3,4,5-trihydroxy-6-{[(3,4,5-trihydroxy-6-methyloxan-2-yl)oxy]methyl}oxan-2-yl)oxy]xanthen-9-one	Flavonoids	Other Flavonoids	C27H32O14	3	-	56335.3	75695.5	68925.7	0	0	0	1.18828	0.00709465	0.0295895	#DIV/0!	#DIV/0!	up
pmf0516	Mangiferin	Flavonoids	Other Flavonoids	C19H18O11	3	4773-96-0	50414.2	68228	42512.6	0	0	0	1.18694	0.0194595	0.049325	#DIV/0!	#DIV/0!	up
Wbtn004381	1,3,6,8-tetrahydroxy-2,5-dimethoxyxanthen-9-one	Flavonoids	Other Flavonoids	C15H12O8	3	-	257534	177552	291277	84447.9	79344.9	57366.8	1.13198	0.0317277	0.0657914	3.28434	1.7156	up
Wacyp06029	Epicatechin 3-O-p-Coumarate	Flavonoids	Flavanols	C24H20O8	3	-	29312	37054	32632.4	0	0	0	1.18843	0.00458595	0.026509	#DIV/0!	#DIV/0!	up
Rdp04104	2-(3,4-dihydroxyphenyl)-5,7-dihydroxy-3-[(2S,3S,4R,5S,6R)-2,3,5-trihydroxy-6-methyloxan-4-yl]oxychromen-4-one	Flavonoids	Flavonols	C21H20O11	3	-	77999.5	90835.7	152385	0	0	0	1.18552	0.043024	0.0802888	#DIV/0!	#DIV/0!	up
Lmdp003286	Isohyperoside*	Flavonoids	Flavonols	C21H20O12	1	35589-21-0	329060	391215	553653	0	0	0	1.18783	0.0239702	0.0548883	#DIV/0!	#DIV/0!	up
MWSHY0132	Quercitrin*	Flavonoids	Flavonols	C21H20O11	1	522-12-3	22725	21427.9	22975	0	0	0	1.18913	0.000458875	0.00988668	#DIV/0!	#DIV/0!	up
HJAP005	Laricitrin-3-O-glucoside*	Flavonoids	Flavonols	C22H22O13	3	39986-90-8	36828.6	96683.7	40725.9	0	0	0	1.17829	0.0952545	0.140351	#DIV/0!	#DIV/0!	up
Zbnp004766	Limocitrin-7-O-glucoside	Flavonoids	Flavonols	C23H24O13	3	-	41612.3	138224	117406	0	0	0	1.17588	0.0776911	0.121939	#DIV/0!	#DIV/0!	up
Hmcp001628	Limocitrin-3,7-di-O-glucoside	Flavonoids	Flavonols	C29H34O18	3	-	13964.8	29700	27898.5	0	0	0	1.17886	0.0408042	0.0782413	#DIV/0!	#DIV/0!	up
ZBN0406	Kaempferol triglucoside*	Flavonoids	Flavonols	C33H40O21	3	-	11787.5	11860.2	10952.8	0	0	0	1.18904	0.000636498	0.0116476	#DIV/0!	#DIV/0!	up
Zmcn004206	kaempferol-3-caffeoyldiglucoside	Flavonoids	Flavonols	C36H36O19	3	-	1632.48	14169.7	7751.82	0	0	0	1.04	0.162309	0.219186	#DIV/0!	#DIV/0!	up
Labn004199	Kaempferol glucuronopyranosyl acetyl glucosyl malonyl glucoside	Flavonoids	Flavonols	C38H42O26	3	-	18270.6	20863.2	18751.7	0	0	0	1.18882	0.00169857	0.0196372	#DIV/0!	#DIV/0!	up
Zkep004166	Quercetin 3-O-rhamnoside 7-O-glucoside*	Flavonoids	Flavonols	C27H30O16	1	-	4.96188e+06	8.28091e+06	1.05417e+07	771769	1.3917e+06	730266	1.14204	0.047925	0.0864883	8.21933	3.03902	up
Lmsp004166	Quercetin-3-O-glucoside-7-O-rhamnoside*	Flavonoids	Flavonols	C27H30O16	1	-	5.22726e+06	8.50195e+06	1.10505e+07	654404	1.68556e+06	734778	1.12299	0.0456216	0.0844713	8.05911	3.01062	up
Zbsp004301	Quercetin-7-O-rutinoside*	Flavonoids	Flavonols	C27H30O16	1	147714-62-3	4.83415e+06	8.03e+06	9.69645e+06	623501	1.51065e+06	696775	1.12925	0.0394844	0.0763902	7.96935	2.99446	up
Lmmp003091	Multinoside A*	Flavonoids	Flavonols	C27H30O16	1	59262-54-3	4.66729e+06	7.91448e+06	1.00837e+07	683164	1.65123e+06	719747	1.11901	0.048477	0.0864883	7.42121	2.89165	up
HJAP024	Kaempferol-6,8-di-C-glucoside	Flavonoids	Flavonols	C27H30O16	3	-	67644.9	64308.8	50234.2	15108.4	9962.17	4475.66	1.11097	0.00292738	0.0249101	6.16619	2.62438	up
MWSHY0135	Isorhamnetin-3-O-rutinoside; Narcissoside; Narcissin*	Flavonoids	Flavonols	C28H32O16	1	604-80-8	1.82598e+06	2.50864e+06	2.72161e+06	592244	403729	299551	1.14787	0.0128839	0.0410358	5.44663	2.44536	up
ZBN0061	Quercetin-3',4'-dimethyl ether*	Flavonoids	Flavonols	C17H14O7	3	3306-29-4	139422	137238	157916	39930.7	46904.6	44645.7	1.18211	0.0021258	0.0220951	3.30524	1.72475	up
mws0059	Rutin*	Flavonoids	Flavonols	C27H30O16	1	153-18-4	4.45999e+06	6.38373e+06	2.64376e+06	1.25397e+06	1.50801e+06	1.53902e+06	1.06882	0.104091	0.151346	3.13589	1.64888	up
ZBN0376	Myricetindiglucoside	Flavonoids	Flavonols	C27H30O18	3	-	156993	129892	143413	60503.7	42701.8	63611.4	1.14408	0.00114526	0.016675	2.57947	1.36707	up
mws0917	3,7-Di-O-methylquercetin*	Flavonoids	Flavonols	C17H14O7	3	2068-02-2	53233.9	49565.8	62754.9	17144	29458.4	18664.6	1.11112	0.00375543	0.0249101	2.53657	1.34288	up
pmn001583	Quercetin-3-O-robinobioside	Flavonoids	Flavonols	C27H30O16	1	52525-35-6	6.11245e+06	5.50915e+06	5.26385e+06	2.4413e+06	2.59015e+06	1.79702e+06	1.14965	0.000671193	0.0117832	2.4728	1.30615	up
Zblp004717	3'-methoxyquercetin-3-O-L-rhamnosyl(1→2)-glucopyranoside*	Flavonoids	Flavonols	C28H32O16	1	-	2.54141e+06	2.91533e+06	2.13301e+06	1.14973e+06	1.13414e+06	842660	1.13717	0.0116772	0.0389787	2.42753	1.27949	up
HJAP120	Rhamnetin-3-O-Rutinoside*	Flavonoids	Flavonols	C28H32O16	1	-	2.60321e+06	2.48596e+06	2.23294e+06	1.08112e+06	1.12597e+06	869864	1.16369	0.000748856	0.0126771	2.37966	1.25075	up
MWSHY0064	Isorhamnetin-3-O-neohesperidoside*	Flavonoids	Flavonols	C28H32O16	1	55033-90-4	2.69262e+06	2.32626e+06	2.29687e+06	1.21943e+06	1.03079e+06	901722	1.15716	0.00137097	0.0178972	2.32102	1.21476	up
Lmmp002463	Sexangularetin-3-O-glucoside-7-O-rhamnoside*	Flavonoids	Flavonols	C28H32O16	1	-	2.68582e+06	2.33828e+06	1.99967e+06	1.20996e+06	1.14216e+06	1.03272e+06	1.14939	0.0201101	0.0499121	2.07507	1.05316	up
Lmpn006208	8-Methoxykaempferol-7-O-rhamnoside	Flavonoids	Flavonols	C22H22O11	3	-	97219.3	89456.2	74773.6	37198.5	50566.6	40795.8	1.12776	0.00800941	0.031159	2.03366	1.02408	up
Wagp005210	Gardenin B 5-glucoside	Flavonoids	Flavones	C25H28O12	3	-	34770.7	61589	78292.4	0	0	0	1.18247	0.044285	0.0823181	#DIV/0!	#DIV/0!	up
pmb0677	Chrysoeriol-6-C-glucoside-4'-O-(6''-sinapoyl)glucoside	Flavonoids	Flavones	C39H42O20	3	-	47443.7	13599.5	35164	0	0	0	1.1687	0.0834114	0.128367	#DIV/0!	#DIV/0!	up
PD1036616	Norartocarpetin-2'-O-(3'''-O-rhamnosyl)rutinoside	Flavonoids	Flavones	C33H40O19	1	-	596856	922996	1.02082e+06	231471	221419	141191	1.13378	0.0317853	0.0657914	4.27665	2.09648	up
Rfn072621	6-Hydroxyluteolin 7-rutinoside*	Flavonoids	Flavones	C27H30O16	1	-	1.06114e+06	1.34376e+06	622857	366438	319265	334078	1.087	0.0850944	0.129637	2.96902	1.56999	up
ZBN0295	Diosmetin 7-O-rutinoside*	Flavonoids	Flavones	C28H32O15	3	520-27-4	32780	26236	52201.2	14783.3	18175.9	16970.2	1.03973	0.11775	0.166112	2.22749	1.15542	up
pmp000573	Acacetin-7-O-galactoside	Flavonoids	Flavones	C22H22O10	3	-	147610	147778	125658	70876.3	64206.7	61960.9	1.17111	0.00481136	0.0267642	2.13681	1.09546	up
PDP122870	genkwanin-5-gentiobioside*	Flavonoids	Flavones	C27H30O16	1	-	5.13746e+06	4.82473e+06	4.6781e+06	2.05217e+06	3.07284e+06	1.86977e+06	1.10168	0.0128813	0.0410358	2.09303	1.06559	up
Zbcp003640	Rosinidin-3-O-glucoside	Flavonoids	Anthocyanidins	C23H25O11+	3	-	47995	55363.4	126337	0	0	0	1.17992	0.0919714	0.137894	#DIV/0!	#DIV/0!	up
Zbsp002199	Pelargonidin 3-O-glucoside	Flavonoids	Anthocyanidins	C21H21O10+	3	47684-27-5	139602	106814	105037	8753.19	7595.51	21381.1	1.14281	0.00547551	0.0267642	9.31503	3.21956	up
Lmpp003255	Delphinidin-3-O-(6''-O-feruloyl)glucoside	Flavonoids	Anthocyanidins	C31H29O15+	3	-	1.22264e+06	1.21595e+06	816385	176115	392250	263886	1.11105	0.014074	0.042343	3.91105	1.96756	up
Lmcp004347	Cyanidin-3-O-(6''-O-caffeoyl-2''-O-xylosyl)glucoside	Flavonoids	Anthocyanidins	C35H35O18+	3	-	40440	57049.9	51674.6	20503.3	19429.3	12961	1.12575	0.0108491	0.037312	2.82009	1.49574	up
pmp000530	Phellodendroside	Flavonoids	Flavanonols	C26H30O11	2	40451-69-2	1.70867e+06	3.46285e+06	3.59735e+06	0	0	0	1.18709	0.0406956	0.0782413	#DIV/0!	#DIV/0!	up
Lacp004439	GlucosylPhellamurin	Flavonoids	Flavanonols	C32H40O16	3	-	397408	542681	823736	107323	103493	161484	1.12775	0.0626976	0.104465	4.73764	2.24417	up
pmb0618	Hesperetin-8-C-glucoside-3'-O-glucoside	Flavonoids	Flavanones	C28H34O16	3	-	10133.3	15515.9	12707	0	0	0	1.18529	0.0144594	0.0428361	#DIV/0!	#DIV/0!	up
Lmzn002255	Naringenin-7-O-Rutinoside-5-O-glucoside	Flavonoids	Flavanones	C33H42O19	3	-	19627.8	14710.7	16447.4	0	0	0	1.18794	0.00715512	0.0295895	#DIV/0!	#DIV/0!	up
MWSslk081	Bavachin	Flavonoids	Flavanones	C20H20O4	3	19879-32-4	48412.2	53709.3	36387.1	17504.4	20107.5	15144.9	1.14004	0.0238586	0.0548883	2.62542	1.39255	up
Wagp009755	6'-Hydroxy-4,2',3',4'-Tetramethoxychalcone	Flavonoids	Chalcones	C19H20O6	3	3877-67-6	103111	90540.4	100562	35541.6	37448.2	34072.4	1.18401	0.00234417	0.0222227	2.74806	1.45841	up
Safn007995	5-hydroxy-3-(5-hydroxy-2,4-dimethoxyphenyl)-6-methoxy-7-{[3,4,5-trihydroxy-6-(hydroxymethyl)oxan-2-yl]oxy}-4H-chromen-4-one	Flavonoids	Isoflavones	C24H26O13	3	-	456998	503031	195973	1.02324e+06	1.20752e+06	1.00183e+06	1.04046	0.00579408	0.0267642	0.357608	-1.48355	down
Safn007177	Dihydrogenistin*	Flavonoids	Isoflavones	C21H22O10	1	-	63589	83098.3	131568	1.32663e+06	1.55867e+06	1.6703e+06	1.1751	0.00380826	0.0249101	0.0610798	-4.03316	down
Lmgp004332	5,7,4'-Trihydroxy-6,8-dimethoxyisoflavone-7-O-galactoside-rhamnose-rhamnose	Flavonoids	Isoflavones	C35H44O20	3	-	0	0	0	116880	102760	80722.1	1.18814	0.010863	0.037312	0	#DIV/0!	down
Lmgp004731	Genistein-7-O-galactoside	Flavonoids	Isoflavones	C21H20O10	3	-	0	0	0	16923.2	30330	39029.8	1.17984	0.0465173	0.0849447	0	#DIV/0!	down
Lajp004824	Medicarpinglucoside	Flavonoids	Isoflavones	C22H24O9	3	-	0	0	0	25704	89071.6	38962.5	1.17326	0.117345	0.166034	0	#DIV/0!	down
Lmdn006025	2-Hydroxy-2,3-dihydrogenistein	Flavonoids	Isoflavones	C15H12O6	3	-	0	0	0	33889.6	25660.3	18470	1.18421	0.0281083	0.0608831	0	#DIV/0!	down
Wacn007587	2,3-Dihydroamentoflavone 4'-methyl Ether*	Flavonoids	Biflavones	C31H22O10	3	-	17855	29233.8	19264.2	52156.7	61624	48121.4	1.11528	0.00420898	0.0249382	0.409834	-1.28689	down
Wacn007676	2,3-Dihydroamentoflavone 7'''-methyl Ether*	Flavonoids	Biflavones	C31H22O10	3	-	14243.8	27590.2	24615.6	53381.3	50267.2	61501.9	1.08594	0.00371145	0.0249101	0.402357	-1.31345	down
Wacn008130	2,3-Dihydroamentoflavone 4'''-methyl Ether	Flavonoids	Biflavones	C31H22O10	3	-	16155	29109.4	21893.3	66589.2	59813.8	54244.4	1.12173	0.00188042	0.0211972	0.371761	-1.42755	down
ZBN0356	Fukinolic acid	Tannins	Tannin	C20H18O11	2	50982-40-6	36879.3	40631.6	44680.6	115583	97522.6	86642.3	1.16051	0.014786	0.0435314	0.407648	-1.2946	down
Wacyn05089	1-Methoxybenzoyl-6-O-Galloyl-D-Glucose	Tannins	Tannin	C21H22O12	2	-	19165.7	12274.1	10531.5	147073	72641.9	145014	1.14634	0.0465941	0.0849447	0.115075	-3.11935	down
ZBN0419	Gambiriin A1	Tannins	Tannin	C30H28O12	2	76250-49-2	0	0	0	5.95292e+06	7.14736e+06	5.59105e+06	1.18905	0.00564748	0.0267642	0	#DIV/0!	down
Lmsn002578	Eugeniin	Tannins	Tannin	C41H30O26	3	81571-72-4	0	0	0	3403	15905.8	9934.57	1.12693	0.114167	0.162022	0	#DIV/0!	down
Zbdp001892	7-Methoxy-3-[1-(3-pyridyl)methylidene]-4-chromanone	Flavonoids	Other Flavonoids	C16H13NO3	3	-	1.62412e+06	1.88524e+06	1.64892e+06	3.29271e+06	3.89683e+06	3.78928e+06	1.16942	0.00339174	0.0249101	0.469839	-1.08976	down
Lamn006238	3,9-dihydroeucomnalin glucoside	Flavonoids	Other Flavonoids	C23H26O11	3	-	398345	437584	354787	807018	903035	893292	1.17062	0.000360869	0.00855259	0.457379	-1.12854	down
Wbtp003818	1-hydroxy-7-{[(2s,3r,4s,5r,6r)-3,4,5-trihydroxy-6-(hydroxymethyl)oxan-2-yl]oxy}xanthen-9-one	Flavonoids	Other Flavonoids	C19H18O9	3	-	70731	66726.2	92241.6	235641	107528	234469	1.0012	0.107565	0.154035	0.397652	-1.33042	down
Smnp003415	7-O-Methylaloesin	Flavonoids	Other Flavonoids	C20H24O9	2	-	110493	101061	88726.2	554916	452485	435404	1.17966	0.0080595	0.031159	0.208122	-2.2645	down
Ladp004020	tenuiflorin C glucoside*	Flavonoids	Other Flavonoids	C22H22O12	1	-	0	0	0	490931	447949	327491	1.18837	0.0131639	0.0415981	0	#DIV/0!	down
Wbtp004648	Swertianolin	Flavonoids	Other Flavonoids	C20H20O11	3	23445-00-3	0	0	0	62073.5	49641.5	22193.7	1.1769	0.0631374	0.104465	0	#DIV/0!	down
Wbtn004512	1,8-dihydroxy-4,5-dimethoxy-3-{[(2s,3r,4s,5s,6r)-3,4,5-trihydroxy-6-(hydroxymethyl)oxan-2-yl]oxy}xanthen-9-one	Flavonoids	Other Flavonoids	C21H22O12	2	-	0	0	0	101148	146892	122007	1.18827	0.0112965	0.0382466	0	#DIV/0!	down
Lamn006527	Drimiopsin C*	Flavonoids	Other Flavonoids	C15H12O6	3	773850-90-1	0	0	0	34657.5	25227.5	31982.9	1.18783	0.00829137	0.0313007	0	#DIV/0!	down
Smgp105565	Cinchonain Ib*	Flavonoids	Flavanols	C24H20O9	3	85081-24-9	605280	697333	741072	1.41361e+06	1.53122e+06	1.35002e+06	1.16902	0.000518769	0.0106912	0.475846	-1.07143	down
MWSHY0098	(-)-Epigallocatechin	Flavonoids	Flavanols	C15H14O7	3	970-74-1	33082.7	29111	15050.3	59281.5	55225.7	59126.4	1.03353	0.0226585	0.0537006	0.444868	-1.16855	down
mws0049	(+)-Gallocatechin	Flavonoids	Flavanols	C15H14O7	3	970-73-0	14382.4	13444.7	10916.3	30144.9	31489.5	37125.3	1.16052	0.00404645	0.0249101	0.392299	-1.34997	down
ZBN0074	Luteoforol	Flavonoids	Flavanols	C15H14O6	3	13392-26-2	13572	14698.2	8355.19	57463.1	48826.1	48065	1.1526	0.000876448	0.0143254	0.237282	-2.07533	down
mws1422	(-)-Epiafzelechin	Flavonoids	Flavanols	C15H14O5	3	24808-04-6	19184.5	28055	30113	173561	227196	241337	1.17424	0.0102936	0.0361418	0.120469	-3.05326	down
Lahp003408	2-(3,4-dihydroxyphenyl)-4h-chromene-3,5,7-triol-glucoside	Flavonoids	Flavanols	C21H22O11	3	-	0	0	0	137577	134329	104845	1.18857	0.00680345	0.0295856	0	#DIV/0!	down
pmn001417	Cinchonain Ic	Flavonoids	Flavanols	C24H20O9	3	85081-22-7	0	0	0	36886.5	92801.3	22397.5	1.16808	0.142048	0.195161	0	#DIV/0!	down
WaYn003347	Glochiflavanoside A	Flavonoids	Flavanols	C23H28O11	3	-	0	0	0	60595.1	82648.5	69407.3	1.1884	0.00807592	0.031159	0	#DIV/0!	down
Lmcn003163	Epitheaflavic acid-3'-Gallate	Flavonoids	Flavanols	C28H20O14	3	34218-97-8	0	0	0	7.05552e+06	7.52271e+06	7.20798e+06	1.18918	0.000358575	0.00855259	0	#DIV/0!	down
ZBN0380	Bisepifisetinidol-(4β,6:4β,8)-Catechin	Flavonoids	Flavanols	C45H38O16	3	-	0	0	0	67080.2	87175.5	115165	1.18698	0.0232667	0.0545276	0	#DIV/0!	down
MWSN0065	Epigallocatechin gallate	Flavonoids	Flavanols	C22H18O11	3	989-51-5	0	0	0	11133.6	13616.8	19176.9	1.18365	0.0253724	0.0572692	0	#DIV/0!	down
Smsn003768	Tamarixetin 3-glucoside-7-sulfate	Flavonoids	Flavonols	C22H22O15S	3	-	24136.9	19976.9	15275	43878.8	44646.4	34759.2	1.09598	0.00724132	0.0295895	0.481721	-1.05373	down
HJN039	Myricetin-3-O-(2''-galloyl-4''-acetyl)rhamnoside	Flavonoids	Flavonols	C30H26O17	3	-	46363.1	50993.9	39164.5	110598	90549.8	85001.7	1.13919	0.0124796	0.0407955	0.477098	-1.06764	down
mws1329	Quercetin-7-O-glucoside*	Flavonoids	Flavonols	C21H20O12	1	491-50-9	89771.5	85773.5	92967.6	164239	246227	196597	1.13985	0.0409364	0.0782413	0.442314	-1.17686	down
Zmhp002730	6-Hydroxykaempferol-6,7-O-Diglucoside	Flavonoids	Flavonols	C27H30O17	3	142674-16-6	18359.8	17391.6	15561.6	35187.7	39150.9	51941.5	1.14402	0.0356486	0.0715992	0.406342	-1.29923	down
MWSN0164	Kaempferol-3-O-glucorhamnoside	Flavonoids	Flavonols	C27H30O15	3	40437-72-7	5581.12	6694	11152.2	20085	21177.7	16727.5	1.07966	0.00698069	0.0295895	0.403988	-1.30762	down
Lmjp003231	Patuletin-3-O-glucoside*	Flavonoids	Flavonols	C22H22O13	3	-	110178	76105.2	85256.6	204373	153763	319964	1.04383	0.104756	0.151465	0.400442	-1.32033	down
MWSHY0061	Kaempferol-3-O-neohesperidoside	Flavonoids	Flavonols	C27H30O15	1	32602-81-6	95653.9	56375.6	51256.5	109997	175828	227004	1.00799	0.0767846	0.121939	0.3964	-1.33497	down
ZBN0123	Quercetin-3-O-(6''-O-p-Coumaroyl)galactoside	Flavonoids	Flavonols	C30H26O14	3	-	19082.4	12536.5	8461.11	37607.8	42649.3	23150.6	1.01044	0.0487181	0.0864883	0.387592	-1.36739	down
mws0856	Quercetin-4'-O-glucoside (Spiraeoside)*	Flavonoids	Flavonols	C21H20O12	1	20229-56-5	83430.9	91041.8	113632	213918	287681	248730	1.15079	0.00951981	0.0341848	0.383972	-1.38093	down
MWStz559	Quercetin-3,7-Di-O-glucoside*	Flavonoids	Flavonols	C27H30O17	1	6892-74-6	19400.2	6434.76	17723.7	37139.7	38034.4	49996.6	1.0027	0.00943752	0.0341848	0.347995	-1.52286	down
Sadp004354	Herbacetin 8-gentiobioside*	Flavonoids	Flavonols	C27H30O17	1	-	12048.6	17030.3	14162	34171.1	48822.3	52850.9	1.14155	0.0262052	0.0580432	0.318312	-1.65149	down
Rdp04071	Nervilifordin C	Flavonoids	Flavonols	C28H32O17	1	-	91018.5	121807	85353	339420	326680	475552	1.15627	0.0226019	0.0537006	0.261182	-1.93687	down
Hmlp003068	Meratin*	Flavonoids	Flavonols	C27H30O17	1	27215-04-9	9019.48	10312.1	9773.89	52323.4	49182.5	35197.1	1.1728	0.0204281	0.0499121	0.21291	-2.23168	down
Lmhp002374	Quercetin-3-O-glucosyl(1→4)rhamnoside-7-O-rutinoside	Flavonoids	Flavonols	C39H50O25	3	-	32629.1	20441.8	17240.1	104243	106774	146830	1.14836	0.0128994	0.0410358	0.196483	-2.34752	down
Lmbp002592	Kaempferol-3,7-O-diglucoside	Flavonoids	Flavonols	C27H30O16	3	25615-14-9	8039.23	8711.06	20001	58226.1	97702.1	47186	1.09909	0.0609031	0.102369	0.180939	-2.46642	down
Lcfp045371	Myricetin3-rhamnosyl-(1→3)-glucosyl-(1→6)-glucoside	Flavonoids	Flavonols	C33H40O22	3	-	14759.6	17155.7	13480.1	78736.4	84923.7	99228.4	1.18201	0.00569678	0.0267642	0.172679	-2.53383	down
HJAP136	Quercetin-3-O-(2''-O-rhamnosyl)rutinoside-7-O-glucoside	Flavonoids	Flavonols	C39H50O25	2	-	33952	22730.5	28298.1	155385	173252	175095	1.17789	0.000288574	0.00855259	0.168702	-2.56745	down
Lcyp000678	Prudomenin*	Flavonoids	Flavonols	C23H24O12	3	-	50158.5	97459.5	106225	647902	576855	839961	1.15567	0.0132672	0.0416468	0.122943	-3.02394	down
Safn006322	Ranupenin 3-rutinoside	Flavonoids	Flavonols	C28H32O17	2	-	20879.9	18684.1	13580.7	144402	165096	134311	1.17854	0.00325597	0.0249101	0.119747	-3.06194	down
Lmsp003853	Quercetin-3-O-(6''-O-p-coumaroyl)sophoroside-7-O-rhamnoside	Flavonoids	Flavonols	C42H46O23	1	-	12921.4	20081.3	19624	186210	103204	173586	1.16244	0.0329541	0.0670398	0.113664	-3.13715	down
HJAP119	Rhamnetin-3-O-Rutinoside-5-O-rhamnoside*	Flavonoids	Flavonols	C34H42O20	2	-	147538	181758	99602.3	1.41571e+06	1.14704e+06	1.22326e+06	1.17243	0.00282089	0.024815	0.113285	-3.14197	down
Zmsp003339	Rhamnocitrin-4'-O-glucoside-3-O-glucosyl(1→4)glucoside	Flavonoids	Flavonols	C34H42O21	3	-	224874	226817	209897	1.71136e+06	2.03904e+06	2.26058e+06	1.18569	0.00785532	0.031159	0.110063	-3.18359	down
PDP151724	Sexangularetin 3-rutinoside-7-glucoside	Flavonoids	Flavonols	C34H42O21	2	106009-65-8	174004	204667	172763	1.57943e+06	1.71121e+06	1.78181e+06	1.18725	0.00116193	0.016675	0.108712	-3.20142	down
Hmcp001589	Isorhamnetin-3-O-rutinoside-4'-O-glucoside	Flavonoids	Flavonols	C34H42O21	3	111393-97-6	224823	233204	195531	1.90192e+06	2.14965e+06	2.12429e+06	1.18713	0.00151031	0.0178972	0.105825	-3.24025	down
PDP151763	Isorhamnetin-3-O-rutinoside-7-O-glucoside	Flavonoids	Flavonols	C34H42O21	2	55481-91-9	190614	172762	141800	1.61776e+06	1.67535e+06	2.02634e+06	1.18376	0.00578187	0.0267642	0.0949679	-3.39642	down
Zmdp003457	Myricetin-3-O-galactoside-3'-O-rhamnoside*	Flavonoids	Flavonols	C27H30O17	1	-	98901.7	159740	143308	2.09649e+06	1.94451e+06	1.96091e+06	1.18267	0.000154169	0.00572476	0.0669705	-3.90033	down
Lmsp004090	Isorhamnetin-3-O-(6''-O-p-coumarol)sophoroside-7-O-rhamnoside	Flavonoids	Flavonols	C43H48O23	3	-	738905	956778	903441	1.3606e+07	1.34669e+07	1.33011e+07	1.18745	1.0695e-07	5.06941e-05	0.0643763	-3.95733	down
Hmmp002240	Isorhamnetin-3-O-rutinoside-7-O-(2''-O-glucosyl)glucuronate	Flavonoids	Flavonols	C40H50O27	2	-	78668.1	35581.2	35092	747540	909204	782855	1.16753	0.00223748	0.0220951	0.0612155	-4.02996	down
Lmsp003729	Myricetin-3-O-rutinoside*	Flavonoids	Flavonols	C27H30O17	1	-	95559.6	131118	112614	2.00949e+06	2.11106e+06	1.44959e+06	1.18267	0.013459	0.0419708	0.0609126	-4.03712	down
PD0060583	Isorhamnetin-3-O-(6''-O-caffeoyl)sophoroside-7-O-rhamnoside	Flavonoids	Flavonols	C44H50O24	2	-	20813	15384.9	12930.4	275381	366146	313161	1.18201	0.0071648	0.0295895	0.05146	-4.28041	down
Lcfp091229	4'-O-methylmyricetin3-O-(6-O-alpha-L-rhamnopyranosyl)-beta-D-glucopyranoside	Flavonoids	Flavonols	C28H32O17	3	-	129080	78593.2	62144.6	2.24598e+06	1.45051e+06	2.01583e+06	1.17312	0.0160009	0.0459664	0.0472343	-4.40402	down
Rlp03471	Haplogenin 3-rutinoside	Flavonoids	Flavonols	C28H32O17	3	-	80956	50310.3	39232.3	1.51899e+06	1.10811e+06	1.46643e+06	1.1763	0.0091084	0.0337295	0.0416508	-4.58551	down
Smsn004112	Isorhamnetin-3,7-O-disulfonate	Flavonoids	Flavonols	C16H12O13S2	3	-	57588.7	34933.6	48256.2	1.11306e+06	1.03653e+06	1.2779e+06	1.18313	0.00394474	0.0249101	0.0410733	-4.60565	down
Lmmp002796	Gossypetin-3-O-rutinoside	Flavonoids	Flavonols	C27H30O17	1	-	33243.1	25563.9	23184	1.6754e+06	1.31798e+06	2.00667e+06	1.18532	0.0143803	0.0428361	0.016398	-5.93033	down
WaQzp03640	Quercetin 7-(4'''-p-coumarylrhamnosyl)(1→2)-glucoside 3-glucoside	Flavonoids	Flavonols	C42H46O23	2	-	0	0	0	158942	72959.8	106263	1.18486	0.0459366	0.0845013	0	#DIV/0!	down
Lmpp003465	Myricetin-3-O-β-D-glucoside*	Flavonoids	Flavonols	C21H20O13	3	19833-12-6	0	0	0	165704	155327	254790	1.18752	0.025998	0.0578548	0	#DIV/0!	down
pmp001105	Kaempferol-3-O-neohesperidoside-7-O-glucoside*	Flavonoids	Flavonols	C33H40O20	3	-	0	0	0	11900.7	8520.75	12870	1.18496	0.0138195	0.0422688	0	#DIV/0!	down
Lmdp002969	Myricetin-3-O-galactoside*	Flavonoids	Flavonols	C21H20O13	3	15648-86-9	0	0	0	230454	151045	237074	1.18773	0.0174979	0.0469741	0	#DIV/0!	down
pmp000596	Quercetin-3-O-(2''-O-galactosyl)glucoside	Flavonoids	Flavonols	C27H30O17	3	56782-99-1	0	0	0	108638	96816.9	109251	1.18905	0.00148455	0.0178972	0	#DIV/0!	down
MWStz602	Quercetagetin-7-O-glucoside(Quercetagitrin)*	Flavonoids	Flavonols	C21H20O13	3	548-75-4	0	0	0	198117	321787	194362	1.18744	0.0295526	0.0625354	0	#DIV/0!	down
MWSHY0162	Quercetin 3-O-beta-D-glucosyl-(1->2)-beta-D-glucoside	Flavonoids	Flavonols	C27H30O17	3	18609-17-1	0	0	0	19283.5	14268.3	10998.1	1.18337	0.0253291	0.0572692	0	#DIV/0!	down
Rdp05392	quercetin 3-O-beta-L-rhamnofuranoside*	Flavonoids	Flavonols	C21H20O11	1	-	0	0	0	12353.5	16259.5	10445.1	1.18525	0.01684	0.0469538	0	#DIV/0!	down
Lmwp003442	Amoenin*	Flavonoids	Flavonols	C21H20O11	2	-	0	0	0	10778.7	20073.9	25497.4	1.17654	0.0485679	0.0864883	0	#DIV/0!	down
MWStz593	Gossypetin 8-O-glucoside	Flavonoids	Flavonols	C21H20O13	3	652-78-8	0	0	0	38344	33671	23855	1.18627	0.0173857	0.0469741	0	#DIV/0!	down
Lmfp004055	Morin-3-O-xyloside*	Flavonoids	Flavonols	C20H18O11	3	-	0	0	0	9801.13	18042.3	13065.9	1.18205	0.0295142	0.0625354	0	#DIV/0!	down
Lakp003028	Diglucosyl Myricitrin	Flavonoids	Flavonols	C33H40O22	3	-	0	0	0	31438.4	22262.9	24725.2	1.1875	0.0108221	0.037312	0	#DIV/0!	down
Zmhp005586	Herbacetin-7-O-(3''-glucosyl)rhamnoside; Rhodiosin	Flavonoids	Flavonols	C27H30O16	3	86831-54-1	0	0	0	36691.7	42538.7	33583.7	1.18856	0.00483776	0.0267642	0	#DIV/0!	down
mws0089	Kaempferol-7-O-glucoside*	Flavonoids	Flavonols	C21H20O11	1	16290-07-6	0	0	0	41809.7	56304.2	36984	1.18729	0.0162161	0.0460265	0	#DIV/0!	down
ZBN0210	Kaempferol 3-O-glucoside*	Flavonoids	Flavonols	C21H20O11	1	480-10-4	0	0	0	33099.7	55342.6	17602.4	1.17373	0.0840743	0.128968	0	#DIV/0!	down
Zbjn004215	Kaempferol 3-O-beta-D-glucosyl-(1->2)-beta-D-glucoside*	Flavonoids	Flavonols	C27H30O16	3	19895-95-5	0	0	0	20762.5	13380.1	13675.4	1.18485	0.0221604	0.0530507	0	#DIV/0!	down
mws0913	Kaempferol-3-O-galactoside*	Flavonoids	Flavonols	C21H20O11	1	23627-87-4	0	0	0	65259.3	48172.7	31522.2	1.18382	0.0383098	0.0747278	0	#DIV/0!	down
ZBN0116	Kaempferol-3-O-neohesperidoside-7-O-(2''-feruloyl)glucoside	Flavonoids	Flavonols	C43H48O23	3	-	0	0	0	34646.1	26289.9	51430.6	1.18409	0.0368132	0.0730102	0	#DIV/0!	down
Zbsn004929	Apigenin 7-O-beta-D-glucoside*	Flavonoids	Flavones	C21H20O10	3	578-74-5	118863	127159	77857.1	267852	304044	164138	1.01985	0.0680395	0.110448	0.440032	-1.18432	down
Hmgp002121	Hispidulin-7-O-(6''-O-p-Coumaroyl)Glucoside	Flavonoids	Flavones	C31H28O13	3	-	13761.9	10882	18572.8	36888.6	42130.1	22401.7	1.02581	0.0667049	0.108653	0.426114	-1.23069	down
Lmnp002616	Cirsiliol-8-C-(2''-glucosyl)glucoside	Flavonoids	Flavones	C29H34O17	3	-	361870	291492	353501	842924	678605	1.01794e+06	1.13979	0.0297648	0.0627046	0.396485	-1.33466	down
ZBN0264	Tricin-4'-O-syringylglyceryl ether-7-O-glucoside	Flavonoids	Flavones	C34H38O17	3	-	36936	36022.8	37334	112030	101516	112073	1.18672	0.00215233	0.0220951	0.338718	-1.56184	down
PDP004302	Nevadensin 5-gentiobioside:5-[(6-O-beta-D-Glucopyranosyl-beta-D-glucopyranosyl)oxy]-7-hydroxy-6,8-dimethoxy-2-(4-methoxyphenyl)-4H-1-benzopyran-4-one	Flavonoids	Flavones	C30H36O17	3	178405-55-5	55834	66420.5	43902.2	150508	238751	126888	1.10322	0.0707819	0.114118	0.321917	-1.63524	down
ZBN0261	Tricin-7-O-(2''-Sinapoyl)glucoside	Flavonoids	Flavones	C34H34O16	3	-	13842.5	20455.1	6257.6	38237.2	44385.5	47259.7	1.03892	0.00596855	0.0268334	0.312245	-1.67925	down
Safn007426	Naringenin 7-O-β-D-glucoside 6''-acetate	Flavonoids	Flavones	C23H24O11	3	-	19567.2	16671.7	13650.5	62497.4	61822.5	40558.1	1.13945	0.0281295	0.0608831	0.302584	-1.72459	down
Lmnp002413	Luteolin-6-C-glucoside-7-O-rhamnoside*	Flavonoids	Flavones	C27H30O15	3	-	19578.7	12624.7	7075.58	34579.6	41082	54680.4	1.05769	0.0179938	0.0475271	0.301353	-1.73047	down
pmp000161	5,2'-Dihydroxy-7,8-dimethoxyflavone	Flavonoids	Flavones	C17H14O6	3	41060-16-6	11877.9	12281.9	14504.6	55067.6	106142	50779.8	1.14138	0.082789	0.127824	0.182388	-2.45492	down
Safn005180	5,7,4'-Trihydroxyflavanone 7-O-galactosylglucoside	Flavonoids	Flavones	C27H32O15	3	-	49957.5	54071.2	55408.9	484627	393337	473902	1.18647	0.00509692	0.0267642	0.117939	-3.08389	down
Hmmp002324	Tricin-4'-O-rutinoside-7-O-rutinoside	Flavonoids	Flavones	C41H54O25	2	-	226218	246875	192076	1.89632e+06	2.07626e+06	1.69521e+06	1.18466	0.00371781	0.0249101	0.117359	-3.09099	down
Zbsp002854	Chrysoeriol-6,8-di-C-glucoside-7-O-glucoside	Flavonoids	Flavones	C34H42O21	2	-	461846	472610	462128	3.62984e+06	4.37234e+06	4.93257e+06	1.18539	0.00948174	0.0341848	0.107971	-3.21128	down
Lmhp003162	Chrysoeriol-6,8-di-C-glucoside-4'-O-glucoside	Flavonoids	Flavones	C34H42O21	3	-	450337	496131	408618	3.99913e+06	3.88131e+06	5.01015e+06	1.18474	0.00832044	0.0313007	0.105122	-3.24986	down
Zbkp005333	2',4,4',6'-Tetrahydroxychalcone 4'-O-glucoside*	Flavonoids	Flavones	C21H22O10	1	-	223484	296153	248846	2.72052e+06	2.55106e+06	2.62397e+06	1.18633	5.56551e-05	0.00313584	0.0973312	-3.36095	down
Cwjp002289	Luteolin-7-O-(3''-O-coumaroyl)sophorotrioside	Flavonoids	Flavones	C42H46O23	1	-	7130.32	28698.4	30820.5	337001	285233	445997	1.12833	0.0175393	0.0469741	0.0623921	-4.00249	down
Hmmp002322	Chrysoeriol-5,7-di-O-rutinoside	Flavonoids	Flavones	C40H52O24	3	-	0	0	0	99341	117708	84016.4	1.18836	0.00928728	0.0341253	0	#DIV/0!	down
Hmpp003270	Luteolin-4'-O-glucoside*	Flavonoids	Flavones	C21H20O11	1	6920-38-3	0	0	0	117158	62335.4	32269.6	1.17467	0.104811	0.151465	0	#DIV/0!	down
Zbzp003056	Isoorientin-7-O-glucoside*	Flavonoids	Flavones	C27H30O16	2	-	0	0	0	37644.3	31789.4	40420	1.1885	0.0047911	0.0267642	0	#DIV/0!	down
Lmnp002448	Nepetin-8-C-[glucosyl-(1-2)]-glucoside	Flavonoids	Flavones	C28H32O17	2	-	0	0	0	268316	357307	437523	1.18807	0.0184895	0.0484199	0	#DIV/0!	down
Lazn003443	Orientin-2''-O-rhamnoside*	Flavonoids	Flavones	C27H30O15	3	-	0	0	0	27536.2	59072	18600.3	1.17285	0.103793	0.151346	0	#DIV/0!	down
Zbjp003056	Orientin-7-O-glucoside*	Flavonoids	Flavones	C27H30O16	2	-	0	0	0	18692.4	22683.7	18082.6	1.18828	0.00525795	0.0267642	0	#DIV/0!	down
Wagp004812	Salvigenin 5-O-glucoside	Flavonoids	Flavones	C24H26O11	3	-	0	0	0	122538	108110	67105.8	1.18619	0.0268631	0.0589495	0	#DIV/0!	down
Hajp008429	4',5-dihydroxy-7-methoxy-6-methylfavanone	Flavonoids	Flavones	C17H16O5	3	-	0	0	0	31070.6	27051.1	21923.7	1.18755	0.00969834	0.034564	0	#DIV/0!	down
Hmlp005443	6,7-Dihydroxyflavone	Flavonoids	Flavones	C15H10O4	3	38183-04-9	0	0	0	9210.72	7850.53	5505.45	1.18112	0.0200744	0.0499121	0	#DIV/0!	down
ZBN0183	Chrysoeriol-7-O-gentiobioside	Flavonoids	Flavones	C28H32O16	3	-	0	0	0	19947	1679.82	8374.01	1.0272	0.201746	0.260566	0	#DIV/0!	down
MWStz585	Nepetin-7-O-glucoside(Nepitrin)	Flavonoids	Flavones	C22H22O12	3	569-90-4	0	0	0	781061	771216	756613	1.18918	8.51402e-05	0.00377274	0	#DIV/0!	down
MWSN0062	Luteolin 7-O-beta-D-glucoside*	Flavonoids	Flavones	C21H20O11	1	5373-11-5	0	0	0	29019.3	34402.4	29405.7	1.18876	0.0031242	0.0249101	0	#DIV/0!	down
MWStz539	Chrysoeriol-7-O-glucoside	Flavonoids	Flavones	C22H22O11	3	19993-32-9	0	0	0	24058.8	27969.7	39000.9	1.1862	0.0210535	0.0511762	0	#DIV/0!	down
Zbsn003878	Vicenin-3	Flavonoids	Flavones	C26H28O14	3	59914-91-9	0	0	0	4462.7	11069.5	13782	1.15433	0.0716933	0.115195	0	#DIV/0!	down
Zblp001600	Delphinidin 3,5-diglucoside	Flavonoids	Anthocyanidins	C27H31O17+	3	17670-06-3	160678	143713	133941	320297	360505	341072	1.17595	0.000344775	0.00855259	0.428949	-1.22112	down
Lmpp003228	Petunidin-3-O-(6''-O-caffeoyl)glucoside	Flavonoids	Anthocyanidins	C31H29O15+	3	-	105344	103408	128276	381129	297252	335175	1.17023	0.00665646	0.0294875	0.33252	-1.58849	down
Lmcp005542	Delphinidin 3-O-(6-caffeoyl-beta-D-glucoside)	Flavonoids	Anthocyanidins	C30H27O15+	3	-	10301.6	31787.4	22932.2	103127	102319	125365	1.10696	0.000972078	0.0148634	0.196551	-2.34703	down
Zmhp004122	Malvidin-3-(p-coumaroyl)-rutinoside-5-glucoside	Flavonoids	Anthocyanidins	C44H51O23+	3	-	314144	309437	215795	1.48468e+06	2.07766e+06	1.5456e+06	1.17042	0.0149892	0.0438574	0.164328	-2.60535	down
Zmmp003244	Delphinidin-3-(p-coumaroyl)-rutinoside-5-glucoside	Flavonoids	Anthocyanidins	C42H47O23+	3	-	17382.2	18175.1	18525.2	152979	147079	141190	1.18875	0.000623829	0.0116476	0.122567	-3.02835	down
Zmmp003756	Malvidin-3-O-(2'''-O-feruloyl)rutinoside-5-O-glucoside	Flavonoids	Anthocyanidins	C45H53O24+	3	-	14089	23615	11018.8	136106	170822	150987	1.16538	0.00223281	0.0220951	0.106401	-3.23241	down
Zmmp001564	Petunidin-3-O-rutinoside-5-O-glucoside	Flavonoids	Anthocyanidins	C34H43O21+	3	-	18303.2	15446.6	11370	145780	177254	154694	1.17949	0.00301284	0.0249101	0.0944467	-3.40436	down
Zbgp004081	Petunidin-3-O-(6''-O-p-coumaroyl)rhamnoside-5-O-glucoside*	Flavonoids	Anthocyanidins	C37H39O18+	3	-	131388	126002	103300	1.21236e+06	1.19115e+06	1.77894e+06	1.18017	0.0218978	0.0526881	0.0862392	-3.53551	down
Zmmp003478	Petunidin-3-O-(6''-O-p-coumaroyl)glucoside-5-O-rhamnoside*	Flavonoids	Anthocyanidins	C37H39O18+	3	-	103762	106024	88803.5	1.41943e+06	1.05175e+06	1.48228e+06	1.18388	0.0118271	0.039203	0.0755261	-3.72688	down
Zmmp003155	Petunidin-3-O-(6''-O-caffeoyl)rutinoside-5-O-glucoside	Flavonoids	Anthocyanidins	C43H49O24+	3	-	57469.7	20164.2	46515.6	587898	627789	566802	1.15748	5.51171e-05	0.00313584	0.0696495	-3.84374	down
Zbgp003756	Petunidin-3-O-(6''-O-p-coumaroyl)rutinoside-7-O-glucoside	Flavonoids	Anthocyanidins	C43H49O23+	3	-	832589	1.00182e+06	868741	1.35011e+07	1.37565e+07	1.31592e+07	1.18824	5.95412e-05	0.00313584	0.0668818	-3.90224	down
Zmmp003779	Petunidin-3-O-(6''-O-p-coumaroyl)rutinoside*	Flavonoids	Anthocyanidins	C37H39O18+	3	-	65873.2	83272.7	81821.6	1.92285e+06	1.65648e+06	2.10719e+06	1.1869	0.00507121	0.0267642	0.0406167	-4.62178	down
Zmmp003556	Petunidin-3-O-(6''-O-feruloyl)rutinoside-5-O-glucoside	Flavonoids	Anthocyanidins	C44H51O24+	3	-	0	0	0	310128	350998	415444	1.1888	0.0072184	0.0295895	0	#DIV/0!	down
Zmmp003631	Peonidin-3-(p-coumaroyl)-rutinoside-5-glucoside	Flavonoids	Anthocyanidins	C43H49O22+	3	-	0	0	0	86424.3	49404.5	75350.9	1.18629	0.0234372	0.0545276	0	#DIV/0!	down
Zmhp003651	Delphinidin-3-O-(2'''-O-p-coumaroyl)rutinoside-7-O-glucoside	Flavonoids	Anthocyanidins	C42H47O23+	3	-	0	0	0	318176	383716	345037	1.18903	0.0029579	0.0249101	0	#DIV/0!	down
Lmtn002796	Aromadendrin-7-O-glucoside*	Flavonoids	Flavanonols	C21H22O11	2	28189-90-4	392117	372267	427451	1.8124e+06	2.16896e+06	2.02441e+06	1.18526	0.00346716	0.0249101	0.198448	-2.33317	down
Lmlp005236	Dihydrokaempferol-3-O-glucoside*	Flavonoids	Flavanonols	C21H22O11	3	31049-08-8	0	0	0	237340	75813.3	177642	1.18034	0.0739773	0.118464	0	#DIV/0!	down
HJN104	Dihydromyricetin-3-O-glucoside	Flavonoids	Flavanonols	C21H22O13	2	-	0	0	0	356137	416694	344664	1.189	0.00357904	0.0249101	0	#DIV/0!	down
mws0914	Pinobanksin*	Flavonoids	Flavanonols	C15H12O5	1	548-82-3	0	0	0	37215.3	33172.5	43205.6	1.18841	0.00587231	0.0267642	0	#DIV/0!	down
mws1094	Dihydrokaempferol	Flavonoids	Flavanonols	C15H12O6	3	480-20-6	0	0	0	17388	18140.2	17920	1.18916	0.000157008	0.00572476	0	#DIV/0!	down
pme1598	Hesperetin-5-O-glucoside	Flavonoids	Flavanones	C22H24O11	2	69651-80-5	128121	105077	116534	213427	297581	195475	1.10115	0.0578558	0.099361	0.495033	-1.0144	down
MWStz394	Homoeriodictyol 7-O-glucoside*	Flavonoids	Flavanones	C22H24O11	2	14982-11-7	267094	250250	185595	564569	451036	468737	1.12216	0.00532425	0.0267642	0.473569	-1.07835	down
Zbhp004510	Hesperetin-3'-O-glucoside*	Flavonoids	Flavanones	C22H24O11	3	-	109896	146365	80451.4	251548	242132	294242	1.09774	0.0041625	0.0249382	0.427343	-1.22653	down
Zbnn005416	Eriodictyol-7-O-(6''-acetyl)glucoside	Flavonoids	Flavanones	C23H24O12	3	-	40223.9	15908	21510.5	59707.9	68316	60824.9	1.02989	0.0259468	0.0578548	0.411135	-1.28232	down
Zbbn005905	Abyssinone II	Flavonoids	Flavanones	C20H20O5	3	-	255267	264028	292597	625369	732225	752500	1.17651	0.00515627	0.0267642	0.384766	-1.37795	down
pma6218	O-MethylNaringenin-8-C-arabinoside	Flavonoids	Flavanones	C21H22O9	3	-	72250.4	45178	32028.9	136298	132510	175554	1.0861	0.00600072	0.0268334	0.336341	-1.572	down
HJAP020	Eriodictyol-5,3'-Di-O-glucoside	Flavonoids	Flavanones	C27H32O16	3	-	78630.9	86820.3	97647.1	269424	275023	255562	1.18114	2.39462e-05	0.0022701	0.328869	-1.60442	down
pmp000637	Sophoraflavanone B	Flavonoids	Flavanones	C20H20O5	3	53846-50-7	7012.98	7515.59	5873.05	18492.2	23314.3	26875.7	1.16207	0.0187968	0.0484223	0.297043	-1.75125	down
Zbnn005420	Eriodictyol-7-O-(6''-malonyl)glucoside	Flavonoids	Flavanones	C24H24O14	3	-	20160.8	13797.6	6401.2	46888.7	46867.1	45824.8	1.06193	0.0136097	0.0421633	0.289149	-1.79011	down
Lmzn001875	Naringenin-7-O-Rutinoside-4'-O-glucoside	Flavonoids	Flavanones	C33H42O19	3	-	47482.4	38518	54257.1	147682	203170	200626	1.16351	0.0128577	0.0410358	0.25433	-1.97523	down
Lmtp003948	3',5',5,7-Tetrahydroxy-4'-methoxyflavanone-3'-O-glucoside	Flavonoids	Flavanones	C22H24O12	3	-	42197.9	20339.4	25515.2	124917	88498	184949	1.10288	0.0598191	0.101462	0.221036	-2.17765	down
Lasp011817	Shandougenine C	Flavonoids	Flavanones	C30H36O5	3	-	56509.4	59612.6	54351.3	262277	305608	277573	1.18675	0.00282456	0.024815	0.201634	-2.31019	down
HJN090	Isocoreopsin*	Flavonoids	Flavanones	C21H22O10	1	-	484761	487794	251160	1.85244e+06	2.43557e+06	2.06543e+06	1.14557	0.00360137	0.0249101	0.192607	-2.37627	down
HJN087	Naringenin-4'-O-glucoside*	Flavonoids	Flavanones	C21H22O10	1	-	960538	987193	625475	4.1963e+06	5.25926e+06	4.69939e+06	1.16869	0.00268193	0.024815	0.181788	-2.45967	down
Lasp011528	2-(2',4'-Dilhydroxyphenyl)-8,8-dimethyl-10-(3-methyl-2-butenyl)-8H-pyreano[2,3-d]chromam-4-one)	Flavonoids	Flavanones	C30H36O5	3	-	49008	50229	52492.2	258234	309626	269044	1.18648	0.00451941	0.0264469	0.181298	-2.46356	down
pme0376	Naringenin*	Flavonoids	Flavanones	C15H12O5	1	480-41-1	4213.42	12030.3	3501.18	38115.7	32830.1	53504.2	1.09902	0.0175409	0.0469741	0.158657	-2.65602	down
PDP152333	5,7,2'-Trihydroxyflavanone 7-glucoside*	Flavonoids	Flavanones	C21H22O10	1	27960-47-0	37357	28973.9	52064	333269	308759	308100	1.17367	1.84645e-05	0.00218804	0.124609	-3.00451	down
Rdp05285	4',5,8-Trihydroxyflavanone	Flavonoids	Flavanones	C15H12O5	1	-	88637.5	114394	148520	982575	852388	1.28553e+06	1.17174	0.0173452	0.0469741	0.112659	-3.14997	down
HJAP135	Pinocembrin-7-O-(6''-O-malonyl)glucoside	Flavonoids	Flavanones	C24H24O12	3	-	13004.7	11037.5	16321.1	137105	155873	136531	1.18299	0.00147423	0.0178972	0.0939752	-3.41158	down
mws1066	Narirutin*	Flavonoids	Flavanones	C27H32O14	3	14259-46-2	15861.5	32979.8	9606.85	289668	266134	331120	1.1524	0.00195068	0.0211972	0.0659	-3.92358	down
mws1179	Naringenin 7-O-beta-D-glucoside*	Flavonoids	Flavanones	C21H22O10	1	529-55-5	87159.5	54833.5	88393.5	1.35781e+06	1.23706e+06	1.29584e+06	1.18157	0.00029827	0.00855259	0.0592146	-4.0779	down
mws0046	Naringin*	Flavonoids	Flavanones	C27H32O14	3	10236-47-2	33956.7	28660	10653.4	472681	498941	503592	1.15801	6.04853e-06	0.0014335	0.0496674	-4.33156	down
Smdp009834	Methylfarrerol	Flavonoids	Flavanones	C18H18O5	3	-	0	0	0	27324.1	36736.3	21444.8	1.18549	0.0235547	0.0545276	0	#DIV/0!	down
HJAP134	Pinocembrin-7-O-sophoroside	Flavonoids	Flavanones	C27H32O14	3	-	0	0	0	101097	112870	87188.8	1.1887	0.00542211	0.0267642	0	#DIV/0!	down
pme1611	Isohemiphloin	Flavonoids	Flavanones	C21H22O10	2	3682-02-8	0	0	0	47065	36756.6	29022.2	1.18656	0.0187626	0.0484223	0	#DIV/0!	down
mws1519	Eriocitrin	Flavonoids	Flavanones	C27H32O15	3	13463-28-0	0	0	0	17760.4	7774.56	11150.1	1.17479	0.0529856	0.0930191	0	#DIV/0!	down
Rn003925	(2S)-5,7,3',5'-tetrahydroxyflavanone-7-O-beta-D-glucopyranoside*	Flavonoids	Flavanones	C21H22O11	2	-	0	0	0	598830	507230	633223	1.18897	0.00417971	0.0249382	0	#DIV/0!	down
Hmmn002781	Eriodictyol-7-O-rutinoside-5-O-(6''-O-glucosyl)glucuronide	Flavonoids	Flavanones	C39H50O26	3	-	0	0	0	99275.6	144946	97564.8	1.18781	0.0180483	0.0475271	0	#DIV/0!	down
ZBN0433	Naringenin-7-O-(6''-malonyl)glucoside	Flavonoids	Flavanones	C24H24O13	3	-	0	0	0	17931.6	31741.8	27678.6	1.18446	0.0243381	0.0554629	0	#DIV/0!	down
Smrp002240	Sulphuretin	Flavonoids	Aurones	C15H10O5	3	120-05-8	27405.9	20628.9	13599	66680	55056	33905.9	1.0112	0.0660205	0.108283	0.395998	-1.33644	down
Rfp03312	Aureusidin 4,6-diglucoside	Flavonoids	Aurones	C27H30O16	1	-	0	0	0	56614.6	37268.7	57315.5	1.18684	0.016565	0.0464605	0	#DIV/0!	down
Lmsp004915	Cernuoside*	Flavonoids	Aurones	C21H20O11	1	480-69-3	0	0	0	85451.6	86453.1	56566.8	1.18727	0.0161568	0.0460265	0	#DIV/0!	down
Lcsn003955	Maesopsin*	Flavonoids	Aurones	C15H12O6	3	5989-16-2	0	0	0	14396.6	28616.8	36289.4	1.17689	0.0541287	0.0941921	0	#DIV/0!	down
Xmgp006913	2,4,2',4'-tetrahydroxy-3'-prenylchalcone	Flavonoids	Chalcones	C20H20O5	3	-	198966	223047	199654	433192	440732	453141	1.18299	3.62188e-05	0.00286128	0.468452	-1.09403	down
MWStz490	Marein	Flavonoids	Chalcones	C21H22O11	2	535-96-6	489483	647669	393780	1.13092e+06	1.19526e+06	1.02051e+06	1.1128	0.00385008	0.0249101	0.457446	-1.12833	down
Safn006364	Okanin 4'-(6''-acetylglucoside)	Flavonoids	Chalcones	C23H24O12	3	-	25510.2	13710.2	20529.2	37399.7	49231.9	46997.3	1.06929	0.00789824	0.031159	0.44713	-1.16123	down
Rdp04590	3-(3,4-Dihydroxyphenyl)-1-(3,4,5-trihydroxyphenyl)prop-2-en-1-one	Flavonoids	Chalcones	C15H12O6	2	-	21865.7	13787.4	33777.7	56296.5	70560.2	46807.4	1.02475	0.0192853	0.0492961	0.399799	-1.32265	down
MWSslk126	2'-Hydroxy-2-methoxychalcone	Flavonoids	Chalcones	C16H14O3	3	42220-77-9	4906.86	8990.07	8312.27	19965.5	25221.5	24963.3	1.12436	0.00231927	0.0222227	0.316594	-1.65929	down
Rfp04439	Naringin chalcone	Flavonoids	Chalcones	C27H32O14	2	-	26402.7	39971.6	33199.9	148131	124494	100272	1.15444	0.016391	0.046246	0.267029	-1.90493	down
MWSHY0075	Phlorizin	Flavonoids	Chalcones	C21H24O10	3	60-81-1	19440	17125.4	27766.7	114791	96043.2	97237.8	1.16685	0.0011961	0.016675	0.208822	-2.25966	down
Labn004865	Hydroxy isoliquiritigenin glucoside*	Flavonoids	Chalcones	C21H22O10	1	-	49138.6	75925.6	116549	579151	610813	683451	1.15665	0.000333336	0.00855259	0.12897	-2.9549	down
Rfp05682	1-(2,4-Dihydroxyphenyl)-3-[3-hydroxy-4-[3,4,5-trihydroxy-6-(hydroxymethyl)oxan-2-yl]oxyphenyl]prop-2-en-1-one	Flavonoids	Chalcones	C21H22O10	2	-	461014	448888	414765	3.25184e+06	3.65564e+06	3.57187e+06	1.18788	0.00144362	0.0178972	0.126407	-2.98385	down
Lmsn003297	2',3,4,4',6'-Peptahydroxychalcone 4'-O-glucoside	Flavonoids	Chalcones	C21H22O11	3	-	60007.5	65751.2	72173	623606	376238	705899	1.16875	0.0365749	0.0728425	0.116038	-3.10733	down
Zbpn005555	Phloretin-4'-O-glucoside (Trilobatin)*	Flavonoids	Chalcones	C21H24O10	1	4192-90-9	112898	159542	78510.8	1.11586e+06	1.07261e+06	960621	1.16892	0.000401031	0.00905183	0.111445	-3.1656	down
Lmlp006175	Phlorizin chalcone*	Flavonoids	Chalcones	C21H22O10	1	4547-85-7	488955	326243	380675	3.82491e+06	3.80076e+06	3.75228e+06	1.18243	1.74079e-05	0.00218804	0.105104	-3.2501	down
HJN055	Dihydrocharcone-4'-O-glucoside*	Flavonoids	Chalcones	C21H24O10	1	-	96362.7	83020.3	98898.8	964468	1.11805e+06	923415	1.18646	0.00400927	0.0249101	0.0925776	-3.43319	down
MWSslk181	Isoliquiritin	Flavonoids	Chalcones	C21H22O9	3	5041-81-6	0	0	0	65891.8	73604.5	80679.4	1.18886	0.00336813	0.0249101	0	#DIV/0!	down
MWSHY0028	Neohesperidin Dihydrochalcone (Nhdc)	Flavonoids	Chalcones	C28H36O15	3	20702-77-6	0	0	0	13862.4	14086.9	29026.4	1.17778	0.0632518	0.104465	0	#DIV/0!	down
WaYn005089	Neosakuranin	Flavonoids	Chalcones	C22H24O10	3	31187-54-9	0	0	0	45796.1	57673.7	45083.8	1.18846	0.00673063	0.02954	0	#DIV/0!	down
Zbpn004791	Phloretin-2'-O-(6''-O-glucoside)glucoside	Flavonoids	Chalcones	C27H34O15	3	-	0	0	0	20293	16881.8	29717.2	1.18436	0.0283787	0.061134	0	#DIV/0!	down
Cmxn004016	Dihydromarein	Flavonoids	Chalcones	C21H24O11	2	-	0	0	0	63737.1	104600	80869.5	1.18728	0.01974	0.04977	0	#DIV/0!	down
