# Supplementary material for: Elucidating the effects of blue light and NaCl on flavonoid biosynthesis in detached Lycium ruthenicum leaves by UPLC-MS/MS and chemometrics
Source: Food Chem X. 2026 Jan 10;33:103507. doi: 10.1016/j.fochx.2026.103507 (PMC12853042; doi:10.1016/j.fochx.2026.103507)
Supplement: Supplementary Table S6 — 260 differential metabolites in the comparison between WL-NaCl and BL treatments. [file mmc7.xlsx]

## Sheet: Sheet1
	Table S6. 260 differential metabolites in the comparison between WL-NaCl and BL treatments.
Index	Compounds	Class I	Class II	Formula	Level	CAS	WL-NaCl-1	WL-NaCl-2	WL-NaCl-3	BL-1	BL-2	BL-3	VIP	P-value	FDR	Fold_Change	Log2FC	Type
Zbsn004608	Procyanidin A1	Tannins	Proanthocyanidins	C30H24O12	3	103883-03-0	34590.9	73494.2	39427.7	3160.41	3160.41	3160.41	1.17147	0.0640605	0.106336	15.5584	3.95962	up
Safn007995	5-hydroxy-3-(5-hydroxy-2,4-dimethoxyphenyl)-6-methoxy-7-{[3,4,5-trihydroxy-6-(hydroxymethyl)oxan-2-yl]oxy}-4H-chromen-4-one	Flavonoids	Isoflavones	C24H26O13	3	-	1.02324e+06	1.20752e+06	1.00183e+06	675316	421271	436188	1.09241	0.00659621	0.0298342	2.10898	1.07655	up
Lmgp004332	5,7,4'-Trihydroxy-6,8-dimethoxyisoflavone-7-O-galactoside-rhamnose-rhamnose	Flavonoids	Isoflavones	C35H44O20	3	-	116880	102760	80722.1	32381.5	43673.2	27458.1	1.13036	0.0130625	0.0402488	2.90169	1.53689	up
Lmdn006025	2-Hydroxy-2,3-dihydrogenistein	Flavonoids	Isoflavones	C15H12O6	3	-	33889.6	25660.3	18470	12266.9	13612.5	13027	1.04586	0.0984944	0.147592	2.00532	1.00383	up
Lmgp004731	Genistein-7-O-galactoside	Flavonoids	Isoflavones	C21H20O10	3	-	16923.2	30330	39029.8	2470.47	2470.47	2470.47	1.16504	0.0549289	0.0955432	11.6419	3.54126	up
Lajp004824	Medicarpinglucoside	Flavonoids	Isoflavones	C22H24O9	3	-	25704	89071.6	38962.5	2460.03	2460.03	2460.03	1.1533	0.127256	0.178738	20.8315	4.38069	up
pmp000417	Daidzein-4'-O-glucoside	Flavonoids	Isoflavones	C21H20O9	3	-	34463.7	33408.2	68381.1	3901.66	3901.66	3901.66	1.16706	0.0687413	0.111478	11.6406	3.54109	up
Wacn007587	2,3-Dihydroamentoflavone 4'-methyl Ether*	Flavonoids	Biflavones	C31H22O10	3	-	52156.7	61624	48121.4	5699.51	9230.6	6353.31	1.17423	0.00464939	0.0270918	7.60696	2.92732	up
Wacn008130	2,3-Dihydroamentoflavone 4'''-methyl Ether	Flavonoids	Biflavones	C31H22O10	3	-	66589.2	59813.8	54244.4	7133.12	8172.97	9049.4	1.18325	0.00393373	0.0255175	7.41711	2.89086	up
Wacn007676	2,3-Dihydroamentoflavone 7'''-methyl Ether*	Flavonoids	Biflavones	C31H22O10	3	-	53381.3	50267.2	61501.9	8222.16	8732.17	8410.7	1.18594	0.00505567	0.0270918	6.51095	2.70287	up
ZBN0419	Gambiriin A1	Tannins	Tannin	C30H28O12	2	76250-49-2	5.95292e+06	7.14736e+06	5.59105e+06	765301	765301	765301	1.18543	0.00732135	0.0308498	8.14116	3.02523	up
ZBN0356	Fukinolic acid	Tannins	Tannin	C20H18O11	2	50982-40-6	115583	97522.6	86642.3	53585.9	16381.4	11643.7	1.00849	0.0144546	0.0421646	3.67288	1.87691	up
Lmsn002578	Eugeniin	Tannins	Tannin	C41H30O26	3	81571-72-4	3403	15905.8	9934.57	680.6	680.6	680.6	1.11718	0.128657	0.179683	14.3224	3.8402	up
Smnp003415	7-O-Methylaloesin	Flavonoids	Other Flavonoids	C20H24O9	2	-	554916	452485	435404	171869	141141	130746	1.1667	0.0073085	0.0308498	3.25135	1.70104	up
Wbtp003818	1-hydroxy-7-{[(2s,3r,4s,5r,6r)-3,4,5-trihydroxy-6-(hydroxymethyl)oxan-2-yl]oxy}xanthen-9-one	Flavonoids	Other Flavonoids	C19H18O9	3	-	235641	107528	234469	80195.4	70046.2	61591.7	1.02967	0.100827	0.150175	2.72685	1.44724	up
MWSslk119	α-Naphthoflavone	Flavonoids	Other Flavonoids	C19H12O2	3	604-59-1	15489	17066.6	13684.3	1437.55	1437.55	1437.55	1.18651	0.00485251	0.0270918	10.722	3.4225	up
Wbtp004648	Swertianolin	Flavonoids	Other Flavonoids	C20H20O11	3	23445-00-3	62073.5	49641.5	22193.7	3815.78	3815.78	3815.78	1.14788	0.0741501	0.117154	11.6978	3.54817	up
Lmcn003163	Epitheaflavic acid-3'-Gallate	Flavonoids	Flavanols	C28H20O14	3	34218-97-8	7.05552e+06	7.52271e+06	7.20798e+06	706802	706802	706802	1.18823	0.000440014	0.0116433	10.2745	3.361	up
mws1422	(-)-Epiafzelechin	Flavonoids	Flavanols	C15H14O5	3	24808-04-6	173561	227196	241337	55415.2	41434.1	93317.3	1.10005	0.00540765	0.0277705	3.37648	1.75552	up
ZBN0380	Bisepifisetinidol-(4β,6:4β,8)-Catechin	Flavonoids	Flavanols	C45H38O16	3	-	67080.2	87175.5	115165	7579.6	7579.6	7579.6	1.17952	0.0275697	0.0615017	11.8485	3.56663	up
WaYn003347	Glochiflavanoside A	Flavonoids	Flavanols	C23H28O11	3	-	60595.1	82648.5	69407.3	11475.3	11475.3	11475.3	1.18298	0.0114386	0.0383621	6.17707	2.62692	up
MWSHY0098	(-)-Epigallocatechin	Flavonoids	Flavanols	C15H14O7	3	970-74-1	59281.5	55225.7	59126.4	3010.07	3010.07	3010.07	1.18814	0.000584285	0.012524	19.2281	4.26514	up
pmn001417	Cinchonain Ic	Flavonoids	Flavanols	C24H20O9	3	85081-22-7	36886.5	92801.3	22397.5	2794.55	2794.55	2794.55	1.13632	0.155328	0.210955	18.1407	4.18116	up
MWSN0065	Epigallocatechin gallate	Flavonoids	Flavanols	C22H18O11	3	989-51-5	11133.6	13616.8	19176.9	1857.5	1857.5	1857.5	1.17503	0.0328942	0.0692384	7.88287	2.97872	up
ZBN0377	3,3',4',5,6,7,8-Heptahydroxyflavan	Flavonoids	Flavanols	C15H14O8	3	-	22122.1	25017.3	5577.96	380.164	380.164	380.164	1.14801	0.104891	0.153445	46.2233	5.53055	up
Lmsp004090	Isorhamnetin-3-O-(6''-O-p-coumarol)sophoroside-7-O-rhamnoside	Flavonoids	Flavonols	C43H48O23	3	-	1.3606e+07	1.34669e+07	1.33011e+07	5.88135e+06	6.97721e+06	4.47018e+06	1.13862	0.00807872	0.0321194	2.32988	1.22026	up
Zmdp003457	Myricetin-3-O-galactoside-3'-O-rhamnoside*	Flavonoids	Flavonols	C27H30O17	1	-	2.09649e+06	1.94451e+06	1.96091e+06	739239	752043	624718	1.17947	4.1166e-05	0.00463203	2.83644	1.50408	up
Lmsp003729	Myricetin-3-O-rutinoside*	Flavonoids	Flavonols	C27H30O17	1	-	2.00949e+06	2.11106e+06	1.44959e+06	752370	779814	509754	1.11863	0.0175887	0.0471262	2.72787	1.44777	up
Lmmp002796	Gossypetin-3-O-rutinoside	Flavonoids	Flavonols	C27H30O17	1	-	1.6754e+06	1.31798e+06	2.00667e+06	176577	101660	56053.7	1.15189	0.0138156	0.0417858	14.9572	3.90277	up
HJAP119	Rhamnetin-3-O-Rutinoside-5-O-rhamnoside*	Flavonoids	Flavonols	C34H42O20	2	-	1.41571e+06	1.14704e+06	1.22326e+06	537684	521912	456802	1.1698	0.00676233	0.0300345	2.49671	1.32003	up
Smsn004112	Isorhamnetin-3,7-O-disulfonate	Flavonoids	Flavonols	C16H12O13S2	3	-	1.11306e+06	1.03653e+06	1.2779e+06	472179	517062	567836	1.16432	0.00648321	0.0298342	2.20123	1.13831	up
Hmmp002240	Isorhamnetin-3-O-rutinoside-7-O-(2''-O-glucosyl)glucuronate	Flavonoids	Flavonols	C40H50O27	2	-	747540	909204	782855	416426	387807	265007	1.1178	0.00252409	0.0210911	2.28162	1.19006	up
Lcfp091229	4'-O-methylmyricetin3-O-(6-O-alpha-L-rhamnopyranosyl)-beta-D-glucopyranoside	Flavonoids	Flavonols	C28H32O17	3	-	2.24598e+06	1.45051e+06	2.01583e+06	183124	114699	127405	1.17457	0.0168947	0.0462726	13.4335	3.74777	up
Rlp03471	Haplogenin 3-rutinoside	Flavonoids	Flavonols	C28H32O17	3	-	1.51899e+06	1.10811e+06	1.46643e+06	122716	77931.5	77631.3	1.17708	0.00941521	0.034383	14.7102	3.87874	up
MWStz602	Quercetagetin-7-O-glucoside(Quercetagitrin)*	Flavonoids	Flavonols	C21H20O13	3	548-75-4	198117	321787	194362	8799.85	8799.85	8799.85	1.18252	0.0317555	0.0680672	27.056	4.75788	up
PD0060583	Isorhamnetin-3-O-(6''-O-caffeoyl)sophoroside-7-O-rhamnoside	Flavonoids	Flavonols	C44H50O24	2	-	275381	366146	313161	153878	115331	111300	1.14295	0.00757106	0.0313425	2.50898	1.3271	up
Lmsp009334	Rhamnazin (3,4',5-Trihydroxy-3',7-dimethoxyflavone)	Flavonoids	Flavonols	C17H14O7	3	552-54-5	176234	173072	172394	20035.1	15007.4	16470.7	1.18473	2.53794e-07	0.00012512	10.1275	3.34021	up
Lmdp002969	Myricetin-3-O-galactoside*	Flavonoids	Flavonols	C21H20O13	3	15648-86-9	230454	151045	237074	60543.5	73451.1	59437.8	1.14432	0.0331445	0.0692384	3.19787	1.67711	up
Lmjp003231	Patuletin-3-O-glucoside*	Flavonoids	Flavonols	C22H22O13	3	-	204373	153763	319964	15221	15221	15221	1.17352	0.0503586	0.0896274	14.8501	3.8924	up
Lmpp003465	Myricetin-3-O-β-D-glucoside*	Flavonoids	Flavonols	C21H20O13	3	19833-12-6	165704	155327	254790	86146.4	58916.3	31425.4	1.04737	0.0337528	0.0699165	3.26267	1.70605	up
Lcyp000678	Prudomenin*	Flavonoids	Flavonols	C23H24O12	3	-	647902	576855	839961	38685.7	100023	146372	1.10816	0.00918116	0.0340202	7.24257	2.8565	up
ZBN0097	Quercetin-5,4'-di-O-glucoside	Flavonoids	Flavonols	C27H30O17	3	-	516279	505776	590009	196999	273268	299176	1.11917	0.00245721	0.0210911	2.0951	1.06702	up
Safn005941	Ranupenin 3-galactoside-8-glucoside	Flavonoids	Flavonols	C28H32O18	3	-	167526	170483	208728	96033.7	94165.8	71486.5	1.1327	0.00675886	0.0300345	2.08929	1.06301	up
Lmdn005433	Gossypetin-8-O-β-D-glucuronide	Flavonoids	Flavonols	C21H18O14	3	-	324531	282141	270462	58323.5	95755.9	105193	1.13656	0.000763246	0.0134386	3.38307	1.75833	up
Safn006322	Ranupenin 3-rutinoside	Flavonoids	Flavonols	C28H32O17	2	-	144402	165096	134311	61396.8	39128.9	18773.3	1.06527	0.00287485	0.0221453	3.72013	1.89535	up
HJN039	Myricetin-3-O-(2''-galloyl-4''-acetyl)rhamnoside	Flavonoids	Flavonols	C30H26O17	3	-	110598	90549.8	85001.7	17511.8	26837.6	31546.1	1.14267	0.00392267	0.0255175	3.77031	1.91468	up
ZBN0116	Kaempferol-3-O-neohesperidoside-7-O-(2''-feruloyl)glucoside	Flavonoids	Flavonols	C43H48O23	3	-	34646.1	26289.9	51430.6	3676.47	3676.47	3676.47	1.17167	0.0447038	0.0822349	10.1879	3.34879	up
Smsn003768	Tamarixetin 3-glucoside-7-sulfate	Flavonoids	Flavonols	C22H22O15S	3	-	43878.8	44646.4	34759.2	23372	16115.4	19052.8	1.11653	0.00724438	0.0308498	2.10598	1.07449	up
Lakp003028	Diglucosyl Myricitrin	Flavonoids	Flavonols	C33H40O22	3	-	31438.4	22262.9	24725.2	3258.42	3258.42	3258.42	1.18203	0.0140541	0.0421646	8.02296	3.00413	up
Lmmp003903	Kaempferol-3-O-(2''-O-acetyl)glucoside	Flavonoids	Flavonols	C23H22O12	3	-	23840.6	27040.6	17354.1	2763.61	2763.61	2763.61	1.17865	0.0197353	0.0493884	8.23022	3.04093	up
Zmhp005586	Herbacetin-7-O-(3''-glucosyl)rhamnoside; Rhodiosin	Flavonoids	Flavonols	C27H30O16	3	86831-54-1	36691.7	42538.7	33583.7	6716.73	6716.73	6716.73	1.1845	0.00714555	0.0308498	5.59866	2.48508	up
Hmmp002324	Tricin-4'-O-rutinoside-7-O-rutinoside	Flavonoids	Flavones	C41H54O25	2	-	1.89632e+06	2.07626e+06	1.69521e+06	895985	761509	795567	1.16838	0.00531126	0.0277217	2.3105	1.2082	up
Lmnp002616	Cirsiliol-8-C-(2''-glucosyl)glucoside	Flavonoids	Flavones	C29H34O17	3	-	842924	678605	1.01794e+06	251380	269547	193781	1.15488	0.0204492	0.0508731	3.55316	1.8291	up
Lmnp002448	Nepetin-8-C-[glucosyl-(1-2)]-glucoside	Flavonoids	Flavones	C28H32O17	2	-	268316	357307	437523	68699.8	83309	99159.9	1.15509	0.0278786	0.0619035	4.2328	2.08161	up
MWSHY0095	Tricin	Flavonoids	Flavones	C17H14O7	3	520-32-1	84652.6	100270	75890.8	13119	23020.8	13997.3	1.15834	0.00400258	0.0256269	5.202	2.37907	up
Zbsp004650	Tricin-5-O-Glucoside	Flavonoids	Flavones	C23H24O12	3	32769-00-9	390469	461888	452330	179764	180302	217818	1.16527	0.00205937	0.0195244	2.2577	1.17485	up
ZBN0264	Tricin-4'-O-syringylglyceryl ether-7-O-glucoside	Flavonoids	Flavones	C34H38O17	3	-	112030	101516	112073	25381.8	29733.4	25835.2	1.18421	0.000520349	0.012524	4.02245	2.00807	up
pmp000161	5,2'-Dihydroxy-7,8-dimethoxyflavone	Flavonoids	Flavones	C17H14O6	3	41060-16-6	55067.6	106142	50779.8	2375.57	2375.57	2375.57	1.17707	0.0616113	0.103314	29.7457	4.89461	up
Safn008077	Chrysosplenol C 6,4'-diglucoside	Flavonoids	Flavones	C30H36O18	3	-	37258	29107.3	36620.6	4524.23	4524.23	4524.23	1.18445	0.00762264	0.0313425	7.58774	2.92367	up
Lmmp006598	Apigenin-7-O-(2''-feruloyl)glucuronide	Flavonoids	Flavones	C31H26O14	3	-	37301.3	44568.6	51837.4	23877.4	14451.5	14913.8	1.10292	0.00847867	0.0327769	2.51128	1.32842	up
MWStz539	Chrysoeriol-7-O-glucoside	Flavonoids	Flavones	C22H22O11	3	19993-32-9	24058.8	27969.7	39000.9	3716.96	3716.96	3716.96	1.178	0.0270884	0.0613193	8.16343	3.02918	up
Hajp008429	4',5-dihydroxy-7-methoxy-6-methylfavanone	Flavonoids	Flavones	C17H16O5	3	-	31070.6	27051.1	21923.7	2738.26	2738.26	2738.26	1.1831	0.0120014	0.0397093	9.74406	3.28452	up
Hmlp005443	6,7-Dihydroxyflavone	Flavonoids	Flavones	C15H10O4	3	38183-04-9	9210.72	7850.53	5505.45	1101.09	1101.09	1101.09	1.17253	0.0272462	0.0613351	6.83162	2.77223	up
Zbsn003878	Vicenin-3	Flavonoids	Flavones	C26H28O14	3	59914-91-9	4462.7	11069.5	13782	892.54	892.54	892.54	1.13948	0.0849529	0.129665	10.9479	3.45258	up
Zbgp003756	Petunidin-3-O-(6''-O-p-coumaroyl)rutinoside-7-O-glucoside	Flavonoids	Anthocyanidins	C43H49O23+	3	-	1.35011e+07	1.37565e+07	1.31592e+07	6.21521e+06	5.41996e+06	5.18192e+06	1.17834	0.000157276	0.00775371	2.40332	1.26503	up
Zmmp003779	Petunidin-3-O-(6''-O-p-coumaroyl)rutinoside*	Flavonoids	Anthocyanidins	C37H39O18+	3	-	1.92285e+06	1.65648e+06	2.10719e+06	703938	630975	660132	1.17532	0.00966209	0.0347231	2.85032	1.51113	up
Zmhp004122	Malvidin-3-(p-coumaroyl)-rutinoside-5-glucoside	Flavonoids	Anthocyanidins	C44H51O23+	3	-	1.48468e+06	2.07766e+06	1.5456e+06	765226	691505	803046	1.14316	0.0338998	0.0699272	2.26037	1.17656	up
Zmmp003478	Petunidin-3-O-(6''-O-p-coumaroyl)glucoside-5-O-rhamnoside*	Flavonoids	Anthocyanidins	C37H39O18+	3	-	1.41943e+06	1.05175e+06	1.48228e+06	676470	506496	406635	1.10381	0.012411	0.0402488	2.48708	1.31445	up
Zmhp003651	Delphinidin-3-O-(2'''-O-p-coumaroyl)rutinoside-7-O-glucoside	Flavonoids	Anthocyanidins	C42H47O23+	3	-	318176	383716	345037	189241	213033	115654	1.05113	0.0107777	0.0368988	2.02138	1.01534	up
Zbgp004081	Petunidin-3-O-(6''-O-p-coumaroyl)rhamnoside-5-O-glucoside*	Flavonoids	Anthocyanidins	C37H39O18+	3	-	1.21236e+06	1.19115e+06	1.77894e+06	534813	535182	471853	1.14542	0.0431865	0.0812631	2.71262	1.43968	up
Zmmp003155	Petunidin-3-O-(6''-O-caffeoyl)rutinoside-5-O-glucoside	Flavonoids	Anthocyanidins	C43H49O24+	3	-	587898	627789	566802	310825	232908	197209	1.13615	0.00259006	0.0212255	2.40571	1.26646	up
Zmmp003556	Petunidin-3-O-(6''-O-feruloyl)rutinoside-5-O-glucoside	Flavonoids	Anthocyanidins	C44H51O24+	3	-	310128	350998	415444	140026	163012	111751	1.14318	0.00838615	0.0327769	2.59546	1.37599	up
Lmcp005542	Delphinidin 3-O-(6-caffeoyl-beta-D-glucoside)	Flavonoids	Anthocyanidins	C30H27O15+	3	-	103127	102319	125365	59015.6	40773.6	35966.5	1.11835	0.00329036	0.0238551	2.43681	1.285	up
Zbcp003466	Pelargonidin-3-O-arabinoside	Flavonoids	Anthocyanidins	C20H19O9+	3	-	28189.6	51686.6	18623	1837.72	1837.72	1837.72	1.16238	0.0874613	0.133081	17.8662	4.15916	up
Lmtn002796	Aromadendrin-7-O-glucoside*	Flavonoids	Flavanonols	C21H22O11	2	28189-90-4	1.8124e+06	2.16896e+06	2.02441e+06	503704	548527	656370	1.17584	0.00164054	0.0182103	3.51503	1.81354	up
HJN104	Dihydromyricetin-3-O-glucoside	Flavonoids	Flavanonols	C21H22O13	2	-	356137	416694	344664	115976	165734	142307	1.15575	0.00190722	0.0188052	2.63549	1.39807	up
Zbbn005905	Abyssinone II	Flavonoids	Flavanones	C20H20O5	3	-	625369	732225	752500	351089	312466	348824	1.16827	0.00692746	0.0304932	2.08429	1.05956	up
Zbnn005416	Eriodictyol-7-O-(6''-acetyl)glucoside	Flavonoids	Flavanones	C23H24O12	3	-	59707.9	68316	60824.9	3181.6	3181.6	3181.6	1.18793	0.0020383	0.0195244	19.7855	4.30637	up
mws0046	Naringin*	Flavonoids	Flavanones	C27H32O14	3	10236-47-2	472681	498941	503592	271307	155248	118335	1.07724	0.0179491	0.0475747	2.70736	1.43689	up
HJAP135	Pinocembrin-7-O-(6''-O-malonyl)glucoside	Flavonoids	Flavanones	C24H24O12	3	-	137105	155873	136531	69043.5	69878.1	49490.9	1.14175	0.000957894	0.0144255	2.27962	1.18879	up
Lmtp003948	3',5',5,7-Tetrahydroxy-4'-methoxyflavanone-3'-O-glucoside	Flavonoids	Flavanones	C22H24O12	3	-	124917	88498	184949	4067.89	4067.89	4067.89	1.17947	0.044558	0.0822349	32.643	5.0287	up
mws1066	Narirutin*	Flavonoids	Flavanones	C27H32O14	3	14259-46-2	289668	266134	331120	148003	75133.4	63889	1.08502	0.00481355	0.0270918	3.09005	1.62763	up
HJAP134	Pinocembrin-7-O-sophoroside	Flavonoids	Flavanones	C27H32O14	3	-	101097	112870	87188.8	40096.4	30985.5	30103	1.16086	0.00534191	0.0277217	2.97629	1.57352	up
Zbnn005420	Eriodictyol-7-O-(6''-malonyl)glucoside	Flavonoids	Flavanones	C24H24O14	3	-	46888.7	46867.1	45824.8	1280.24	1280.24	1280.24	1.18829	6.02078e-05	0.00463203	36.3423	5.18358	up
Lasp011528	2-(2',4'-Dilhydroxyphenyl)-8,8-dimethyl-10-(3-methyl-2-butenyl)-8H-pyreano[2,3-d]chromam-4-one)	Flavonoids	Flavanones	C30H36O5	3	-	258234	309626	269044	65366.2	76530	77678.4	1.18092	0.00381194	0.0255175	3.81148	1.93035	up
Lasp011817	Shandougenine C	Flavonoids	Flavanones	C30H36O5	3	-	262277	305608	277573	69786.2	75310	87329	1.17979	0.00125064	0.0146802	3.63755	1.86297	up
Lmsp008681	5-Hydroxy-7,8,4'-Trimethoxyflavanone	Flavonoids	Flavanones	C18H18O6	3	-	50776	47729.8	45795.8	6133.3	10292.7	5386.97	1.1643	4.24748e-05	0.00463203	6.61541	2.72583	up
HJAP020	Eriodictyol-5,3'-Di-O-glucoside	Flavonoids	Flavanones	C27H32O16	3	-	269424	275023	255562	79089.5	89646.9	89574.9	1.18442	5.76225e-05	0.00463203	3.09708	1.63091	up
pmp000637	Sophoraflavanone B	Flavonoids	Flavanones	C20H20O5	3	53846-50-7	18492.2	23314.3	26875.7	10187.6	8466.21	6125.98	1.11978	0.013554	0.041504	2.77171	1.47078	up
Sasn002878	Methylgrandifloroside	Flavonoids	Chalcones	C26H32O13	3	-	1.02228e+06	775829	1.18297e+06	180402	190376	150827	1.17278	0.0193792	0.0487445	5.7152	2.5148	up
MWSslk181	Isoliquiritin	Flavonoids	Chalcones	C21H22O9	3	5041-81-6	65891.8	73604.5	80679.4	41260.7	27616.7	22010.6	1.09503	0.00484453	0.0270918	2.42249	1.27649	up
Wagp009755	6'-Hydroxy-4,2',3',4'-Tetramethoxychalcone	Flavonoids	Chalcones	C19H20O6	3	3877-67-6	35541.6	37448.2	34072.4	18427.8	16084.7	17275.4	1.17756	0.000214558	0.00855009	2.06732	1.04776	up
MWSslk126	2'-Hydroxy-2-methoxychalcone	Flavonoids	Chalcones	C16H14O3	3	42220-77-9	19965.5	25221.5	24963.3	7347.99	11470	13252.9	1.07401	0.00657438	0.0298342	2.18735	1.12919	up
MWSHY0028	Neohesperidin Dihydrochalcone (Nhdc)	Flavonoids	Chalcones	C28H36O15	3	20702-77-6	13862.4	14086.9	29026.4	1855.39	1855.39	1855.39	1.16253	0.0760806	0.118695	10.2361	3.35559	up
Lamp004464	Odoratin 7-Glucoside	Flavonoids	Isoflavones	C23H24O11	3	-	5.2784e+06	7.12512e+06	5.93385e+06	1.3168e+07	1.53313e+07	1.69287e+07	1.15161	0.00549304	0.0279182	0.403657	-1.3088	down
Zbdp006685	5,3',4'-Trihydroxy-7-Methoxyisoflavone; Santal	Flavonoids	Isoflavones	C16H12O6	3	529-60-2	23209.9	10506.7	27982.4	60436	40217	67533.1	1.00271	0.0286673	0.0628133	0.36685	-1.44674	down
Lmgn003755	5,7-Dihydroxy-2'-methoxy-3',4'-methyleneoxydihydroisoflavone	Flavonoids	Isoflavones	C17H14O7	3	-	1167.61	1167.61	1167.61	20869.2	22380.2	18789.4	1.18747	0.00283373	0.0221453	0.056462	-4.14658	down
Zbln006102	3,3'-O-Dimethylellagic Acid	Tannins	Tannin	C16H10O8	3	2239-88-5	33935.5	33743.4	27644.3	175403	180310	157514	1.18336	0.00120935	0.0146802	0.185733	-2.4287	down
Hmdn001667	Ellagic acid-4-O-glucoside	Tannins	Tannin	C20H16O13	3	-	1717.59	1717.59	1717.59	8587.96	14746	13307.2	1.17052	0.0299922	0.0648516	0.140628	-2.83004	down
Lmsp004521	1-O-Cinnamoyl-4,6-(S)-HHDP-β-D-glucose	Tannins	Tannin	C29H24O15	3	-	1879.8	1879.8	1879.8	66938.5	104587	90227.7	1.1852	0.0161123	0.0449636	0.0215448	-5.53652	down
Cmhn002057	2,7-Dimethyl-2,4-diene-deca-α,x-diacid 8-O-β-glucoside	Tannins	Tannin	C18H28O10	2	-	7949.02	7949.02	7949.02	51329.7	62086.9	67167.7	1.18441	0.00789155	0.0319797	0.132055	-2.92079	down
Wayn004109	3'-O-Methylellagic acid 4-O-beta-D-glucoside	Tannins	Tannin	C21H18O13	3	-	29286.5	55383.6	81286.7	239520	127511	217138	1.04199	0.0390733	0.0772342	0.28409	-1.81558	down
Zbdn007423	6,7-Dimethoxy-4-chromanone	Flavonoids	Other Flavonoids	C11H12O4	1	54013-49-9	709151	730037	695921	4.24387e+06	5.34373e+06	4.26345e+06	1.18385	0.00851004	0.0327769	0.154148	-2.69761	down
Ladp004020	tenuiflorin C glucoside*	Flavonoids	Other Flavonoids	C22H22O12	1	-	490931	447949	327491	1.01375e+06	904218	826452	1.1244	0.00262627	0.0212255	0.461436	-1.1158	down
Wbtn004381	1,3,6,8-tetrahydroxy-2,5-dimethoxyxanthen-9-one	Flavonoids	Other Flavonoids	C15H12O8	3	-	84447.9	79344.9	57366.8	240547	343250	294391	1.1585	0.0128284	0.0402488	0.251836	-1.98944	down
Wbtn007183	methyl 4,8-dihydroxy-6-methoxy-9-oxo-9H-xanthene-3-carboxylate*	Flavonoids	Other Flavonoids	C16H12O7	3	-	65460.6	98484.6	87289.6	266965	236905	263987	1.15854	0.000225459	0.00855009	0.327189	-1.6118	down
Lamn004461	4'-demethyl-3,9-dihydroeucomin glucosyl rhamnosyl glucoside	Flavonoids	Other Flavonoids	C34H44O19	3	-	1648.51	1648.51	1648.51	145379	135695	131051	1.18824	0.000965598	0.0144255	0.0120001	-6.38081	down
Wbtp004961	1,2,4,5-tetrahydroxy-7-(hydroxymethyl)anthracene-9,10-dione*	Flavonoids	Other Flavonoids	C15H10O7	1	-	2662.76	2662.76	2662.76	56405.5	73594.9	51737	1.18527	0.0129132	0.0402488	0.043955	-4.50783	down
pmp001014	1-Glycosyloxy-2-hydroxy-4-methoxyxanthone	Flavonoids	Other Flavonoids	C20H20O10	3	-	21534.2	17366.2	29852.6	186046	197334	159505	1.1725	0.00248287	0.0210911	0.126644	-2.98115	down
Wtmn002164	3,4-dimethoxy-2-[(3,4,5-trihydroxy-6-{[(3,4,5-trihydroxy-6-methyloxan-2-yl)oxy]methyl}oxan-2-yl)oxy]xanthen-9-one	Flavonoids	Other Flavonoids	C27H32O14	3	-	4829.96	4829.96	4829.96	67426.5	69319.8	63750.7	1.18806	0.000694564	0.0134386	0.0722699	-3.79046	down
pmf0516	Mangiferin	Flavonoids	Other Flavonoids	C19H18O11	3	4773-96-0	3674.44	3674.44	3674.44	35493.2	26034.4	18372.2	1.16649	0.0434998	0.0815414	0.137964	-2.85763	down
Wacyp06029	Epicatechin 3-O-p-Coumarate	Flavonoids	Flavanols	C24H20O8	3	-	1345.29	1345.29	1345.29	32920.4	53423.8	44214.9	1.18399	0.0191964	0.0485325	0.0309122	-5.01568	down
pme1605	Kaempferol-3-O-robinobioside(Biorobin)*	Flavonoids	Flavonols	C27H30O15	1	17297-56-2	201373	223347	197025	9.49743e+06	2.20492e+07	2.1183e+07	1.17838	0.0502386	0.0896274	0.0117912	-6.40615	down
pmn001583	Quercetin-3-O-robinobioside	Flavonoids	Flavonols	C27H30O16	1	52525-35-6	2.4413e+06	2.59015e+06	1.79702e+06	4.29573e+07	4.12459e+07	3.96389e+07	1.18486	0.000298026	0.00979513	0.0551385	-4.1808	down
mws0059	Rutin*	Flavonoids	Flavonols	C27H30O16	1	153-18-4	1.25397e+06	1.50801e+06	1.53902e+06	3.53746e+07	2.35757e+07	2.21222e+07	1.18123	0.0258044	0.0599019	0.0530513	-4.23647	down
Lmmp003091	Multinoside A*	Flavonoids	Flavonols	C27H30O16	1	59262-54-3	683164	1.65123e+06	719747	4.47033e+07	4.92189e+07	5.1033e+07	1.17539	0.00121767	0.0146802	0.0210696	-5.5687	down
Zbsp004301	Quercetin-7-O-rutinoside*	Flavonoids	Flavonols	C27H30O16	1	147714-62-3	623501	1.51065e+06	696775	4.40908e+07	5.00703e+07	5.1843e+07	1.17629	0.00212661	0.0197815	0.0193893	-5.68859	down
Lmsp004166	Quercetin-3-O-glucoside-7-O-rhamnoside*	Flavonoids	Flavonols	C27H30O16	1	-	654404	1.68556e+06	734778	4.2078e+07	4.88162e+07	4.75845e+07	1.17383	0.00168473	0.0182103	0.0222037	-5.49306	down
Zkep004166	Quercetin 3-O-rhamnoside 7-O-glucoside*	Flavonoids	Flavonols	C27H30O16	1	-	771769	1.3917e+06	730266	4.53714e+07	4.78267e+07	5.03395e+07	1.18154	0.000744079	0.0134386	0.0201601	-5.63235	down
Zmgp002857	Quercetin-3-O-α-rhamnosyl (1→2)-[α-rhamnosyl (1→6)]-β-glucoside*	Flavonoids	Flavonols	C33H40O20	1	-	8.58425e+06	9.61862e+06	6.50785e+06	1.86549e+07	1.95848e+07	1.84479e+07	1.14517	0.00321249	0.0236382	0.43591	-1.1979	down
MWStz448	Quercetin-3-O-rutinoside-(1→2)-O-rhamnoside [Quercetin-3-O-(2G-alpha-L-rhamnosyl)-rutinoside]*	Flavonoids	Flavonols	C33H40O20	1	55696-57-6	9.38723e+06	9.59511e+06	7.08022e+06	1.73547e+07	1.80836e+07	1.78583e+07	1.14739	0.00513439	0.0272178	0.489011	-1.03206	down
MWSHY0061	Kaempferol-3-O-neohesperidoside	Flavonoids	Flavonols	C27H30O15	1	32602-81-6	109997	175828	227004	6.13349e+06	4.59114e+06	3.43018e+06	1.17234	0.0281971	0.0620588	0.0362301	-4.78667	down
Lmsp004721	Tamarixetin-3-O-glucoside-7-O-rhamnoside*	Flavonoids	Flavonols	C28H32O16	1	-	1.29148e+06	1.2999e+06	1.08531e+06	1.41274e+07	1.24809e+07	8.71472e+06	1.17717	0.0221191	0.0534545	0.104087	-3.26413	down
Lmmp002463	Sexangularetin-3-O-glucoside-7-O-rhamnoside*	Flavonoids	Flavonols	C28H32O16	1	-	1.20996e+06	1.14216e+06	1.03272e+06	1.55577e+07	1.16417e+07	9.21173e+06	1.17815	0.0269792	0.0613193	0.0929616	-3.42722	down
Zblp004717	3'-methoxyquercetin-3-O-L-rhamnosyl(1→2)-glucopyranoside*	Flavonoids	Flavonols	C28H32O16	1	-	1.14973e+06	1.13414e+06	842660	1.51976e+07	1.40677e+07	1.06893e+07	1.18078	0.0116147	0.0386894	0.0782519	-3.67573	down
MWSHY0064	Isorhamnetin-3-O-neohesperidoside*	Flavonoids	Flavonols	C28H32O16	1	55033-90-4	1.21943e+06	1.03079e+06	901722	1.5424e+07	1.42403e+07	1.1272e+07	1.18282	0.00917968	0.0340202	0.0769964	-3.69907	down
HJAP120	Rhamnetin-3-O-Rutinoside*	Flavonoids	Flavonols	C28H32O16	1	-	1.08112e+06	1.12597e+06	869864	1.593e+07	1.37589e+07	1.06741e+07	1.18141	0.0145297	0.0421646	0.076232	-3.71346	down
Lmsn002815	Kaempferol-3-O-rutinoside*	Flavonoids	Flavonols	C27H30O15	1	17650-84-9	138260	146648	161597	7.19766e+06	5.32214e+06	4.91878e+06	1.18562	0.0150142	0.0427862	0.0256045	-5.28746	down
ZBN0080	Kaempferol-3-O-glucoside-7-O-rhamnoside*	Flavonoids	Flavonols	C27H30O15	1	2392-95-2	172865	134893	139400	8.14481e+06	5.63896e+06	5.82921e+06	1.18553	0.0155095	0.0439436	0.0227991	-5.45488	down
MWStz421	Ternatumoside II	Flavonoids	Flavonols	C27H30O15	3	1473419-87-2	89537.3	68800.5	106252	3.2757e+06	3.41254e+06	7.23817e+06	1.17581	0.0725665	0.115666	0.0189992	-5.71792	down
mws0856	Quercetin-4'-O-glucoside (Spiraeoside)*	Flavonoids	Flavonols	C21H20O12	1	20229-56-5	213918	287681	248730	1.63163e+06	2.88851e+06	3.23415e+06	1.16464	0.0406157	0.0785214	0.0967631	-3.3694	down
mws1329	Quercetin-7-O-glucoside*	Flavonoids	Flavonols	C21H20O12	1	491-50-9	164239	246227	196597	1.41391e+06	2.68874e+06	2.75889e+06	1.16251	0.0408951	0.0785214	0.0884735	-3.49861	down
Lmbp002592	Kaempferol-3,7-O-diglucoside	Flavonoids	Flavonols	C27H30O16	3	25615-14-9	58226.1	97702.1	47186	1.14007e+06	969116	864534	1.1717	0.00599342	0.0292146	0.068303	-3.87191	down
MWSHY0135	Isorhamnetin-3-O-rutinoside; Narcissoside; Narcissin*	Flavonoids	Flavonols	C28H32O16	1	604-80-8	592244	403729	299551	1.1753e+07	1.46786e+07	1.46294e+07	1.18028	0.00500399	0.0270918	0.0315511	-4.98616	down
mws0061	Hyperin	Flavonoids	Flavonols	C21H20O12	3	482-36-0	182678	358099	126180	5.19554e+06	3.26077e+06	2.75236e+06	1.15326	0.0409928	0.0785214	0.0595037	-4.07088	down
MWSHY0046	Isoquercitrin*	Flavonoids	Flavonols	C21H20O12	1	482-35-9	223613	179804	147698	4.24268e+06	5.33119e+06	5.86254e+06	1.1836	0.00899402	0.0338477	0.0357023	-4.80784	down
MWSN0164	Kaempferol-3-O-glucorhamnoside	Flavonoids	Flavonols	C27H30O15	3	40437-72-7	20085	21177.7	16727.5	1.28399e+06	1.17434e+06	1.14962e+06	1.1876	0.00120292	0.0146802	0.0160729	-5.95922	down
Safp005837	Kaempferol-3-O-rhamninoside*	Flavonoids	Flavonols	C33H40O19	1	83170-31-4	247739	291746	407104	1.77785e+06	1.20224e+06	1.37074e+06	1.15456	0.0163051	0.0451597	0.217566	-2.20048	down
HJN051	Tamarixetin-3-O-rutinoside	Flavonoids	Flavonols	C28H32O16	3	-	384611	386606	389838	4.11126e+06	2.24795e+06	2.33286e+06	1.16643	0.053865	0.0945938	0.133576	-2.90426	down
Smgp004575	Quercetin-5-O-β-D-glucoside*	Flavonoids	Flavonols	C21H20O12	1	-	250263	277352	141342	3.22635e+06	4.55798e+06	5.15789e+06	1.17188	0.0184783	0.0481397	0.0516879	-4.27403	down
MWStz559	Quercetin-3,7-Di-O-glucoside*	Flavonoids	Flavonols	C27H30O17	1	6892-74-6	37139.7	38034.4	49996.6	472469	509747	465744	1.18401	0.000390002	0.0116178	0.0864462	-3.53205	down
Hmlp003068	Meratin*	Flavonoids	Flavonols	C27H30O17	1	27215-04-9	52323.4	49182.5	35197.1	431647	435946	548927	1.17977	0.00714962	0.0308498	0.0965062	-3.37323	down
Lmjp003295	6-Methoxykaempferol-3-O-glucoside*	Flavonoids	Flavonols	C22H22O12	1	63422-27-5	347715	386323	388024	1.08593e+06	1.0288e+06	810669	1.16401	0.0170074	0.046324	0.383558	-1.38249	down
Sadp004354	Herbacetin 8-gentiobioside*	Flavonoids	Flavonols	C27H30O17	1	-	34171.1	48822.3	52850.9	543836	347662	466859	1.1727	0.0182471	0.0481061	0.100006	-3.32184	down
Lmjp002906	Rhamnetin-3-O-Glucoside*	Flavonoids	Flavonols	C22H22O12	1	27875-34-9	333843	316861	315010	1.81779e+06	903773	895405	1.11502	0.10188	0.151286	0.266996	-1.90511	down
Zmhp002730	6-Hydroxykaempferol-6,7-O-Diglucoside	Flavonoids	Flavonols	C27H30O17	3	142674-16-6	35187.7	39150.9	51941.5	508898	517725	574596	1.18245	0.00102723	0.0146802	0.078865	-3.66447	down
Lmdp003286	Isohyperoside*	Flavonoids	Flavonols	C21H20O12	1	35589-21-0	65812	65812	65812	1.35256e+06	2.67667e+06	4.83109e+06	1.16486	0.1043	0.153035	0.0222831	-5.4879	down
mws0913	Kaempferol-3-O-galactoside*	Flavonoids	Flavonols	C21H20O11	1	23627-87-4	65259.3	48172.7	31522.2	420529	289154	229077	1.14199	0.0393329	0.0772555	0.15441	-2.69516	down
ZBN0426	6-Hydroxykaempferol-7-O-glucoside	Flavonoids	Flavonols	C21H20O12	1	-	92302.2	135823	106690	736313	489807	414067	1.14992	0.044405	0.0822349	0.204132	-2.29242	down
mws0089	Kaempferol-7-O-glucoside*	Flavonoids	Flavonols	C21H20O11	1	16290-07-6	41809.7	56304.2	36984	393154	206376	233853	1.15091	0.0559239	0.0967385	0.162108	-2.62498	down
ZBN0210	Kaempferol 3-O-glucoside*	Flavonoids	Flavonols	C21H20O11	1	480-10-4	33099.7	55342.6	17602.4	521968	268257	252661	1.12374	0.0678526	0.1104	0.101684	-3.29784	down
MWStz446	Isorhamnetin-7-O-glucoside (Brassicin)	Flavonoids	Flavonols	C22H22O12	3	6743-96-0	29734.7	29734.7	29734.7	334388	225764	156135	1.16186	0.0564089	0.0968975	0.124537	-3.00536	down
HJAP005	Laricitrin-3-O-glucoside*	Flavonoids	Flavonols	C22H22O13	3	39986-90-8	7365.73	7365.73	7365.73	97324.3	72105.5	68143.3	1.18345	0.0158053	0.0445258	0.0930121	-3.42644	down
Zbjn004215	Kaempferol 3-O-beta-D-glucosyl-(1->2)-beta-D-glucoside*	Flavonoids	Flavonols	C27H30O16	3	19895-95-5	20762.5	13380.1	13675.4	121287	110349	102070	1.17539	0.000938518	0.0144255	0.143294	-2.80295	down
Wagp004984	Limocitrol 3-Glucoside	Flavonoids	Flavonols	C24H26O14	3	-	111858	92685.1	110167	538423	362865	407664	1.16924	0.0230867	0.0552511	0.240429	-2.05632	down
MWStz457	Kaempferol-3-O-rutinoside-7-O-glucoside*	Flavonoids	Flavonols	C33H40O20	3	34336-18-0	10464	17266.1	11926.2	137342	146456	156693	1.1783	0.000552098	0.012524	0.0900278	-3.47349	down
Rdp04104	2-(3,4-dihydroxyphenyl)-5,7-dihydroxy-3-[(2S,3S,4R,5S,6R)-2,3,5-trihydroxy-6-methyloxan-4-yl]oxychromen-4-one	Flavonoids	Flavonols	C21H20O11	3	-	15599.9	15599.9	15599.9	367787	425113	373735	1.18769	0.00236844	0.0210911	0.0401152	-4.63971	down
Xmyp005654	Kaempferol-4'-O-glucoside*	Flavonoids	Flavonols	C21H20O11	1	52222-74-9	32718.3	32718.3	32718.3	652595	1.0221e+06	1.65132e+06	1.17402	0.0662106	0.108445	0.0295113	-5.08259	down
Safn002792	Kaempferol-3-O-Gentiobioside-7-O-Rhamnoside*	Flavonoids	Flavonols	C33H40O20	3	-	10584.9	14267.3	17150.3	127589	150849	116995	1.17563	0.00570421	0.0286956	0.106219	-3.23488	down
Safn002376	Herbacetin-3,8-Di-O-glucoside	Flavonoids	Flavonols	C27H30O17	3	-	12243.1	12243.1	12243.1	75781.1	109859	91148.7	1.18106	0.0148261	0.0424958	0.132698	-2.91378	down
pmp001105	Kaempferol-3-O-neohesperidoside-7-O-glucoside*	Flavonoids	Flavonols	C33H40O20	3	-	11900.7	8520.75	12870	56547.4	63676.6	80150.1	1.16945	0.0130309	0.0402488	0.166147	-2.58947	down
Lmtn002997	Mearnsetin-3-O-glucoside*	Flavonoids	Flavonols	C22H22O13	3	-	124092	105397	103638	231925	267653	310693	1.15842	0.0143035	0.0421646	0.411131	-1.28233	down
Lmwp003442	Amoenin*	Flavonoids	Flavonols	C21H20O11	2	-	10778.7	20073.9	25497.4	34325.1	67974.6	70263.2	1.00907	0.0652543	0.107236	0.326548	-1.61463	down
Safn003136	Isorhamnetin 3,4'-Diglucoside	Flavonoids	Flavonols	C28H32O17	3	-	5354.86	5354.86	5354.86	107195	95617.5	86802.2	1.18734	0.0041673	0.0263395	0.0554689	-4.17218	down
Lmsp003161	Kaempferol-3-O-sophoroside-7-O-rhamnoside*	Flavonoids	Flavonols	C33H40O20	3	-	16377.3	6435	4165.38	60322.9	60291.4	85332.6	1.11153	0.00924687	0.0340202	0.130993	-2.93244	down
Zmhp002640	6-Hydroxykaempferol-3-O-rutinoside-6-O-glucoside	Flavonoids	Flavonols	C33H40O21	3	-	29445.7	24359.9	30299.9	65326.4	54903.2	52359.2	1.14892	0.0079787	0.0319797	0.487317	-1.03707	down
ZBN0061	Quercetin-3',4'-dimethyl ether*	Flavonoids	Flavonols	C17H14O7	3	3306-29-4	39930.7	46904.6	44645.7	426401	459325	473506	1.18661	0.000937783	0.0144255	0.0967319	-3.36986	down
ZBN0376	Myricetindiglucoside	Flavonoids	Flavonols	C27H30O18	3	-	60503.7	42701.8	63611.4	156781	134979	142875	1.14705	0.000610047	0.0125314	0.38381	-1.38154	down
Lmmp002529	Gossypetin-3-O-rutinoside-8-O-rhamnoside	Flavonoids	Flavonols	C33H40O21	3	-	7063.2	7063.2	7063.2	35316	67178.6	90492.5	1.1495	0.0699043	0.112993	0.109798	-3.18708	down
Zbnp004766	Limocitrin-7-O-glucoside	Flavonoids	Flavonols	C23H24O13	3	-	6854.25	6854.25	6854.25	78205.6	152407	271329	1.15665	0.104046	0.153035	0.0409665	-4.60941	down
Zmsp002938	Quercetin 3-rutinoside-7-glucoside*	Flavonoids	Flavonols	C33H40O21	3	30311-61-6	27116.9	26364.4	27220	56386.1	71029.4	64733.9	1.17319	0.0125195	0.0402488	0.419992	-1.25157	down
Lmfp002421	Quercetin-3-O-[rhamnosyl(1→2)glucosyl]-5-O-glucoside*	Flavonoids	Flavonols	C33H40O21	3	-	24007	9292.23	16732.8	58325.6	53873.1	50182.2	1.086	0.00393025	0.0255175	0.308115	-1.69846	down
Lmsp002982	Quercetin-3-O-sophoroside-7-O-rhamnoside*	Flavonoids	Flavonols	C33H40O21	3	-	23423.3	21244.5	29624.6	77850.6	62544	61427.2	1.15332	0.00637892	0.0296964	0.368109	-1.4418	down
Lmdp003509	Quercetin-3-O-xyloside (Reynoutrin)*	Flavonoids	Flavonols	C20H18O11	3	549-32-6	6217.92	6217.92	6217.92	43442.9	67241.4	58468.9	1.17962	0.0186505	0.0481397	0.110277	-3.18079	down
MWSHY0162	Quercetin 3-O-beta-D-glucosyl-(1->2)-beta-D-glucoside	Flavonoids	Flavonols	C27H30O17	3	18609-17-1	19283.5	14268.3	10998.1	24169.6	52789.1	53484.8	1.02144	0.0896372	0.135973	0.341526	-1.54993	down
Safp008193	Kaempferol-3-O-Apiosyl-(1→2)-Galactoside	Flavonoids	Flavonols	C26H28O15	3	-	2153.4	2153.4	2153.4	17196.2	10767	27881	1.14991	0.0809259	0.125067	0.115683	-3.11175	down
MWSHY0132	Quercitrin*	Flavonoids	Flavonols	C21H20O11	1	522-12-3	3401.03	3401.03	3401.03	49857.5	25456.6	65788.8	1.16131	0.0652554	0.107236	0.0723096	-3.78967	down
mws2186	Avicularin*	Flavonoids	Flavonols	C20H18O11	3	572-30-5	4368.4	4368.4	4368.4	81205.8	40508.8	63864.5	1.17488	0.0395813	0.0774349	0.0706179	-3.82382	down
Lmmp003817	Kaempferol-3-O-(6''-malonyl)glucoside*	Flavonoids	Flavonols	C24H22O14	3	81149-02-2	3096.79	3096.79	3096.79	44409.7	29363.9	32870.1	1.18268	0.0190574	0.0484685	0.087116	-3.52092	down
Rdp05392	quercetin 3-O-beta-L-rhamnofuranoside*	Flavonoids	Flavonols	C21H20O11	1	-	12353.5	16259.5	10445.1	37073.7	70345.6	48495.7	1.12683	0.0535478	0.0945938	0.250509	-1.99707	down
Zbsn007580	Syringetin	Flavonoids	Flavonols	C17H14O8	3	4423-37-4	16463.7	12027.1	11813.3	31586.5	29141.3	32597.3	1.15046	0.00118419	0.0146802	0.431868	-1.21134	down
ZBN0093	Kaempferol 3-sophorotrioside*	Flavonoids	Flavonols	C33H40O21	3	80714-53-0	8386.47	17347.8	8696.39	32952.3	37032	36962.5	1.10131	0.00619541	0.0296538	0.321942	-1.63513	down
ZBN0086	Kaempferol-3-O-rutinoside-7-O-rhamnoside	Flavonoids	Flavonols	C33H40O19	2	-	13024	13069.4	11548.3	104972	100980	156190	1.17884	0.0258805	0.0599019	0.103942	-3.26615	down
ZBN0406	Kaempferol triglucoside*	Flavonoids	Flavonols	C33H40O21	3	-	2123.23	2123.23	2123.23	23396.7	25546.4	20756.5	1.18665	0.00427774	0.0266953	0.0913876	-3.45186	down
Zmcn004206	kaempferol-3-caffeoyldiglucoside	Flavonoids	Flavonols	C36H36O19	3	-	326.496	326.496	326.496	37693.5	28743.2	16261.3	1.18083	0.048314	0.0871769	0.0118442	-6.39968	down
mws0917	3,7-Di-O-methylquercetin*	Flavonoids	Flavonols	C17H14O7	3	2068-02-2	17144	29458.4	18664.6	188269	197728	155800	1.17068	0.00357304	0.0252202	0.120464	-3.05333	down
Lmpn007255	Patuletin	Flavonoids	Flavonols	C16H12O8	3	519-96-0	5001.34	6580.76	4420.72	22738.8	25127.1	14905.9	1.13992	0.0324898	0.0687444	0.254937	-1.97179	down
ZBN0211	Kaempferol-3-O-(6''-malonyl)galactoside	Flavonoids	Flavonols	C24H22O14	3	-	1246.6	1246.6	1246.6	19537.8	13528.9	6233	1.1385	0.0911493	0.137842	0.0951611	-3.39348	down
Lmdp004696	Kaempferol-3-O-(6''-Sinapyl)glucosyl-(1→2)-Galactoside	Flavonoids	Flavonols	C38H40O20	3	-	1333.1	1333.1	1333.1	49349.9	23874.4	6665.5	1.09073	0.178131	0.236707	0.0500602	-4.32019	down
Labn004199	Kaempferol glucuronopyranosyl acetyl glucosyl malonyl glucoside	Flavonoids	Flavonols	C38H42O26	3	-	1546.77	1546.77	1546.77	19456.4	20130.7	25822.8	1.18565	0.0097901	0.0347231	0.0709419	-3.81722	down
HJAP024	Kaempferol-6,8-di-C-glucoside	Flavonoids	Flavonols	C27H30O16	3	-	15108.4	9962.17	4475.66	39583.8	42955.4	45945.5	1.08421	0.00189283	0.0188052	0.229959	-2.12055	down
PDN065806	2-(3,4-dihydroxyphenyl)-5,7-dihydroxy-3-[[(3S,4R,5S)-3,4,5,6-tetrahydroxyoxan-2-yl]methoxy]chromen-4-one	Flavonoids	Flavones	C21H20O12	2	-	66100.7	166320	68788.3	1.80312e+06	3.62514e+06	3.45205e+06	1.15988	0.038459	0.0770742	0.0339188	-4.88177	down
MWSN0090	Scolymoside*	Flavonoids	Flavones	C27H30O15	1	25694-72-8	147145	151586	149345	8.31107e+06	5.48653e+06	5.49872e+06	1.18535	0.0216372	0.0528077	0.0232208	-5.42844	down
PDP122870	genkwanin-5-gentiobioside*	Flavonoids	Flavones	C27H30O16	1	-	2.05217e+06	3.07284e+06	1.86977e+06	6.87607e+06	5.36078e+06	5.61343e+06	1.11938	0.00443227	0.0270918	0.391858	-1.3516	down
MWS20147	Luteolin-3'-O-glucoside*	Flavonoids	Flavones	C21H20O11	1	5154-41-6	120429	74053.3	93183.5	946424	751580	417718	1.14301	0.0575712	0.0985507	0.135966	-2.87869	down
Rfn072621	6-Hydroxyluteolin 7-rutinoside*	Flavonoids	Flavones	C27H30O16	1	-	366438	319265	334078	9.58933e+06	5.40339e+06	5.59335e+06	1.17935	0.0410923	0.0785214	0.0495374	-4.33534	down
Lcfn086739	Plantaginin	Flavonoids	Flavones	C21H20O11	1	26046-94-6	36165.1	69140	14096.7	757224	866606	830194	1.14218	0.000249335	0.00878014	0.0486555	-4.36125	down
Safn005219	naringenin 5-glucoside*	Flavonoids	Flavones	C21H22O10	1	-	639320	690167	579883	2.69616e+06	3.43128e+06	3.99114e+06	1.17485	0.0176861	0.0471311	0.188699	-2.40584	down
Zbzp003056	Isoorientin-7-O-glucoside*	Flavonoids	Flavones	C27H30O16	2	-	37644.3	31789.4	40420	576880	758682	751176	1.18451	0.0079361	0.0319797	0.0526437	-4.24759	down
Hmpp003270	Luteolin-4'-O-glucoside*	Flavonoids	Flavones	C21H20O11	1	6920-38-3	117158	62335.4	32269.6	1.56038e+06	2.51157e+06	1.35133e+06	1.15375	0.0391654	0.0772342	0.0390471	-4.67864	down
MWStz431	Clitorin*	Flavonoids	Flavones	C33H40O19	1	55804-74-5	239974	273947	408902	1.9512e+06	1.58573e+06	1.30551e+06	1.15563	0.0146251	0.0421646	0.19057	-2.39161	down
Hmgp002148	Nepetin-7-O-alloside*	Flavonoids	Flavones	C22H22O12	1	-	473769	574672	213684	1.4469e+06	1.30197e+06	1.16498e+06	1.05967	0.00358096	0.0252202	0.322477	-1.63273	down
PD1036616	Norartocarpetin-2'-O-(3'''-O-rhamnosyl)rutinoside	Flavonoids	Flavones	C33H40O19	1	-	231471	221419	141191	4.89142e+06	5.90238e+06	5.53676e+06	1.18264	0.00293512	0.0222618	0.0363785	-4.78077	down
MWSN0062	Luteolin 7-O-beta-D-glucoside*	Flavonoids	Flavones	C21H20O11	1	5373-11-5	29019.3	34402.4	29405.7	441569	271532	176608	1.15408	0.0755349	0.118218	0.104334	-3.26071	down
Zbjp003056	Orientin-7-O-glucoside*	Flavonoids	Flavones	C27H30O16	2	-	18692.4	22683.7	18082.6	243578	240869	212266	1.1855	0.00185642	0.0188052	0.0853417	-3.5506	down
PD0626020	7,8,4'-Trihydroxyflavanone	Flavonoids	Flavones	C15H12O5	2	-	150301	235260	163474	1.75486e+06	2.29332e+06	2.45102e+06	1.17654	0.0102036	0.0354252	0.0844772	-3.56529	down
PD0485458	6-Hydroxyluteolin 6-glucoside	Flavonoids	Flavones	C21H20O12	1	-	22520.7	22520.7	22520.7	212386	224318	181053	1.18618	0.00491194	0.0270918	0.109367	-3.19275	down
ZBN0150	Luteolin-7-O-gentiobioside*	Flavonoids	Flavones	C27H30O16	3	-	16043	20462.3	6759.58	95331	102482	110463	1.12979	0.000124823	0.00683751	0.140344	-2.83296	down
Zbhn006453	Pedalitin*	Flavonoids	Flavones	C16H12O7	3	22384-63-0	81780.6	102828	87904.2	231055	297665	233134	1.16195	0.0123807	0.0402488	0.357697	-1.48319	down
ZBN0295	Diosmetin 7-O-rutinoside*	Flavonoids	Flavones	C28H32O15	3	520-27-4	14783.3	18175.9	16970.2	166250	123609	147903	1.18283	0.00866929	0.0331315	0.114056	-3.13218	down
Lazp002140	Luteolin 7-rutinoside-4'-glucoside	Flavonoids	Flavones	C33H40O20	3	-	23461.5	5497.31	16605.9	166187	206472	181893	1.12848	0.00139489	0.0159926	0.0821651	-3.60533	down
PDP155660	Scutellarein 6-glucoside*	Flavonoids	Flavones	C21H20O11	1	-	33155.6	33155.6	33155.6	491792	1.46952e+06	1.22336e+06	1.16413	0.0727311	0.115666	0.031233	-5.00079	down
ZBN0232	Chrysoeriol-7-O-rutinoside*	Flavonoids	Flavones	C28H32O15	3	-	19306.5	20425.3	21225.7	129497	161647	135361	1.18443	0.00638503	0.0296964	0.142924	-2.80668	down
pmb0578	Luteolin-7-O-(6''-sinapoyl)glucoside	Flavonoids	Flavones	C32H30O15	3	-	8966.21	8966.21	8966.21	77818.1	44831.1	59379.8	1.1726	0.0324214	0.0687444	0.147771	-2.75856	down
pmp000170	Andrographidine C	Flavonoids	Flavones	C23H24O10	3	113963-39-6	11947.6	17881.8	8604.16	38810.6	27699.8	41170.3	1.08001	0.0137089	0.041719	0.356921	-1.48632	down
PDP004292	6-Hydroxyluteolin 6-rhamnoside*	Flavonoids	Flavones	C21H20O11	1	-	2856.48	2856.48	2856.48	28069.6	14282.4	19189	1.16571	0.0484513	0.0871769	0.139248	-2.84428	down
Wagp005210	Gardenin B 5-glucoside	Flavonoids	Flavones	C25H28O12	3	-	5193.97	5193.97	5193.97	65773.3	135983	128664	1.1736	0.0422497	0.0798074	0.0471578	-4.40636	down
MWStz538	3',4',5,5',6,7-Hexamethoxyflavone*	Flavonoids	Flavones	C21H22O8	3	29043-07-0	24197	27165	21535.5	49783	55185.6	48028.8	1.16215	0.000833264	0.0141655	0.476462	-1.06957	down
MWSHY0018	Nobiletin*	Flavonoids	Flavones	C21H22O8	3	478-01-3	16515.3	14484.2	25812.2	49870.4	51202	56175.3	1.12396	0.00307677	0.0229826	0.361288	-1.46878	down
ZBN0260	Tricin-7-O-guaiacylglycerol-ether-4'-O-glucoside*	Flavonoids	Flavones	C33H36O16	3	-	10876.7	7737.58	22046.3	37328.4	40905.4	35705.7	1.03907	0.0205792	0.0508731	0.356861	-1.48657	down
MWSslk115	7-Hydroxyflavone	Flavonoids	Flavones	C15H10O3	3	6665-86-7	9801.55	17373.3	13262.4	39493.4	46993.2	36587.8	1.13007	0.00285066	0.0221453	0.328559	-1.60578	down
ZBN0009	Chrysoeriol-6-C-glucoside-4'-O-glucoside	Flavonoids	Flavones	C28H32O16	3	-	2217.37	2217.37	2217.37	45399.6	55224.6	28338.4	1.17725	0.0351692	0.0719437	0.0515817	-4.277	down
pmb0677	Chrysoeriol-6-C-glucoside-4'-O-(6''-sinapoyl)glucoside	Flavonoids	Flavones	C39H42O20	3	-	2145.19	2145.19	2145.19	31875.7	23076.9	17610.5	1.17655	0.0337487	0.0699165	0.0886895	-3.49509	down
mws1313	Sinensetin	Flavonoids	Flavones	C20H20O7	3	2306-27-6	1245.69	1245.69	1245.69	15621.2	13542.7	11255.7	1.18463	0.0104636	0.0360738	0.0924573	-3.43507	down
Lmpp003662	Delphinidin 3-(6-p-coumaroyl)glucoside	Flavonoids	Anthocyanidins	C30H27O14+	3	-	5.86683e+06	6.5882e+06	6.02491e+06	4.69091e+07	4.69832e+07	4.26019e+07	1.18681	0.00108847	0.0146802	0.13539	-2.88481	down
Lmpp003789	Cyanidin 3-O-(6-O-p-coumaroyl)glucoside	Flavonoids	Anthocyanidins	C30H27O13+	3	-	515037	492134	380353	2.99904e+07	2.71714e+07	2.35068e+07	1.18658	0.00498942	0.0270918	0.0172003	-5.86142	down
Lmpp003815	Peonidin-3-O-(6''-O-p-coumaroyl)glucoside	Flavonoids	Anthocyanidins	C31H29O14+	3	-	1.06046e+06	1.07062e+06	1.21781e+06	8.56467e+06	6.04706e+06	3.96998e+06	1.14678	0.0619303	0.103497	0.180225	-2.47213	down
Lmpp003255	Delphinidin-3-O-(6''-O-feruloyl)glucoside	Flavonoids	Anthocyanidins	C31H29O15+	3	-	176115	392250	263886	906553	839371	600148	1.06473	0.0145774	0.0421646	0.354743	-1.49516	down
Zmqp002952	Delphinidin-3-O-rutinoside-7-O-glucoside	Flavonoids	Anthocyanidins	C33H41O21+	3	-	69223.4	64616.4	65058	191631	192311	163091	1.18052	0.00588636	0.0292146	0.363594	-1.4596	down
Lmcp004347	Cyanidin-3-O-(6''-O-caffeoyl-2''-O-xylosyl)glucoside	Flavonoids	Anthocyanidins	C35H35O18+	3	-	20503.3	19429.3	12961	284699	289551	305743	1.18248	0.000122089	0.00683751	0.0601069	-4.05633	down
Zbcp003640	Rosinidin-3-O-glucoside	Flavonoids	Anthocyanidins	C23H25O11+	3	-	9598.99	9598.99	9598.99	90084.5	115379	91983.7	1.18523	0.00814879	0.0321388	0.0968137	-3.36865	down
Zbsp002199	Pelargonidin 3-O-glucoside	Flavonoids	Anthocyanidins	C21H21O10+	3	47684-27-5	8753.19	7595.51	21381.1	141245	81227.5	71787.2	1.11659	0.0539165	0.0945938	0.128219	-2.96331	down
pmb1240	Phellodensin F	Flavonoids	Flavanonols	C26H30O10	3	53846-49-4	403579	722980	368142	1.68577e+06	2.73859e+06	3.62403e+06	1.11513	0.0548524	0.0955432	0.185714	-2.42884	down
pmp000530	Phellodendroside	Flavonoids	Flavanonols	C26H30O11	2	40451-69-2	280778	280778	280778	2.09381e+06	2.15048e+06	2.35461e+06	1.18761	0.00169913	0.0182103	0.127648	-2.96976	down
Lacp004439	GlucosylPhellamurin	Flavonoids	Flavanonols	C32H40O16	3	-	107323	103493	161484	221162	406938	291818	1.05709	0.0649692	0.107236	0.404711	-1.30504	down
Zbhp004510	Hesperetin-3'-O-glucoside*	Flavonoids	Flavanones	C22H24O11	3	-	251548	242132	294242	6.1179e+06	5.73152e+06	3.72323e+06	1.18069	0.0218981	0.053181	0.0505966	-4.30482	down
Lmzp002365	Hesperetin-7-O-glucoside*	Flavonoids	Flavanones	C22H24O11	2	31712-49-9	283641	265031	233923	6.26676e+06	6.50795e+06	5.79201e+06	1.18742	0.00119939	0.0146802	0.0421504	-4.56831	down
pme1598	Hesperetin-5-O-glucoside	Flavonoids	Flavanones	C22H24O11	2	69651-80-5	213427	297581	195475	1.63213e+06	2.45336e+06	2.47605e+06	1.17121	0.0185825	0.0481397	0.10767	-3.21531	down
Zmhn001036	Choerospondin*	Flavonoids	Flavanones	C21H22O10	1	81202-36-0	516486	605161	526748	2.23644e+06	3.95017e+06	3.60673e+06	1.1622	0.0348979	0.071686	0.168318	-2.57074	down
WaYp004612	Sterubin 5-O-Glucoside*	Flavonoids	Flavanones	C22H24O11	3	-	222362	176627	123752	1.87804e+06	3.37697e+06	4.20933e+06	1.16417	0.0483611	0.0871769	0.0552325	-4.17834	down
mws1519	Eriocitrin	Flavonoids	Flavanones	C27H32O15	3	13463-28-0	17760.4	7774.56	11150.1	84236.5	235688	168368	1.13762	0.0746171	0.117154	0.0751293	-3.73448	down
pmb0618	Hesperetin-8-C-glucoside-3'-O-glucoside	Flavonoids	Flavanones	C28H34O16	3	-	2026.66	2026.66	2026.66	209634	188017	208731	1.18826	0.00124249	0.0146802	0.0100267	-6.64001	down
MWStz612	Neoeriocitrin	Flavonoids	Flavanones	C27H32O15	3	13241-32-2	14615.6	14615.6	14615.6	174685	118747	103771	1.17671	0.0319655	0.0682207	0.110389	-3.17933	down
Lmsp004301	3',5,5',7-Tetrahydroxyflavanone-7-O-glucoside*	Flavonoids	Flavanones	C21H22O11	3	-	77562.1	108144	134025	1.10055e+06	1.37059e+06	1.81424e+06	1.17151	0.0233132	0.0555237	0.0746097	-3.74449	down
pme1611	Isohemiphloin	Flavonoids	Flavanones	C21H22O10	2	3682-02-8	47065	36756.6	29022.2	109201	179012	163047	1.13909	0.0275004	0.0615017	0.250064	-1.99963	down
Lmdn003665	Farrerol-5,7-di-O-glucoside	Flavonoids	Flavanones	C29H36O15	3	-	21263	15053	15569.3	101840	88376.1	97807.6	1.17842	0.000448727	0.0116433	0.180143	-2.47279	down
mws0791	Poncirin	Flavonoids	Flavanones	C28H34O14	3	14941-08-3	1400.02	1400.02	1400.02	27358.6	21140.8	14654	1.17774	0.0331153	0.0692384	0.0665054	-3.91038	down
Lmzn002255	Naringenin-7-O-Rutinoside-5-O-glucoside	Flavonoids	Flavanones	C33H42O19	3	-	2942.14	2942.14	2942.14	49640.4	27976.5	15583.3	1.13941	0.105727	0.154211	0.0947038	-3.40043	down
Lmsp004915	Cernuoside*	Flavonoids	Aurones	C21H20O11	1	480-69-3	85451.6	86453.1	56566.8	938630	706017	500143	1.16454	0.0364498	0.0736466	0.106524	-3.23075	down
Rfp03312	Aureusidin 4,6-diglucoside	Flavonoids	Aurones	C27H30O16	1	-	56614.6	37268.7	57315.5	851121	815469	764277	1.18222	0.000568002	0.012524	0.0621995	-4.00695	down
Rfp03415	Maritimetin 7-glucoside*	Flavonoids	Aurones	C21H20O11	2	-	7848.96	7848.96	7848.96	87006.7	51368.4	66434.7	1.1772	0.028001	0.0619035	0.114969	-3.12068	down
Laxp005049	Bracteatin*	Flavonoids	Aurones	C15H10O7	1	3260-50-2	40379.1	23504.2	24760.3	87341	133615	80290.5	1.11122	0.0407402	0.0785214	0.294256	-1.76486	down
Safp011373	Homoeriodictyolchalcone 2'-glucoside*	Flavonoids	Chalcones	C22H24O11	2	-	276868	254399	189140	6.57098e+06	6.87416e+06	6.65158e+06	1.18575	6.57692e-05	0.00463203	0.035847	-4.802	down
MWStz490	Marein	Flavonoids	Chalcones	C21H22O11	2	535-96-6	1.13092e+06	1.19526e+06	1.02051e+06	2.50059e+06	2.59796e+06	2.88597e+06	1.17621	0.00177545	0.0186233	0.419148	-1.25447	down
WaYn005089	Neosakuranin	Flavonoids	Chalcones	C22H24O10	3	31187-54-9	45796.1	57673.7	45083.8	456601	385453	372742	1.18289	0.00452979	0.0270918	0.122287	-3.03166	down
pmn001716	Carthamone*	Flavonoids	Chalcones	C21H20O11	1	86579-00-2	24666.7	60166.5	25241.8	343048	218012	171717	1.11545	0.0494982	0.0887368	0.150216	-2.73489	down
Safn006364	Okanin 4'-(6''-acetylglucoside)	Flavonoids	Chalcones	C23H24O12	3	-	37399.7	49231.9	46997.3	126642	107601	164517	1.14507	0.0293293	0.0639793	0.335111	-1.57729	down
Safn006268	Pterosupin	Flavonoids	Chalcones	C21H24O10	3	-	121971	171570	120707	320535	239415	282406	1.10403	0.00997445	0.0348971	0.491773	-1.02394	down
Rdp04590	3-(3,4-Dihydroxyphenyl)-1-(3,4,5-trihydroxyphenyl)prop-2-en-1-one	Flavonoids	Chalcones	C15H12O6	2	-	56296.5	70560.2	46807.4	150078	189267	167923	1.15182	0.00244955	0.0210911	0.342352	-1.54645	down
PDP191874	3-(2,4-dihydroxyphenyl)-1-(3,4,5-trihydroxyphenyl)prop-2-en-1-one	Flavonoids	Chalcones	C15H12O6	2	-	30540.9	71232.5	35956.6	153294	183954	155658	1.10321	0.00232096	0.0210911	0.279424	-1.83947	down
