# Supplementary material for: Elucidating the effects of blue light and NaCl on flavonoid biosynthesis in detached Lycium ruthenicum leaves by UPLC-MS/MS and chemometrics
Source: Food Chem X. 2026 Jan 10;33:103507. doi: 10.1016/j.fochx.2026.103507 (PMC12853042; doi:10.1016/j.fochx.2026.103507)
Supplement: Supplementary Table S7 — 19 differential metabolites under combined treatment with BL and NaCl. [file mmc8.xlsx]

## Sheet: Sheet1
Table S7. 19 differential metabolites under combined treatment with BL and NaCl
Index	BL-NaCl-1	BL-NaCl-2	BL-NaCl-3	WL-NaCl-1	WL-NaCl-2	WL-NaCl-3	BL-1	BL-2	BL-3	WL-1	WL-2	WL-3
Quercetin-3-O-(6''-O-p-coumaroyl)sophoroside-7-O-rhamnoside	624600	657452	597532	186210	103204	173586	108084	131502	79906.2	12921.4	20081.3	19624
Quercetin-3-O-(2''-O-rhamnosyl)rutinoside-7-O-glucoside	558927	602770	539726	155385	173252	175095	164155	89698.7	71861.7	33952	22730.5	28298.1
Quercetin-3-O-glucosyl(1→4)rhamnoside-7-O-rutinoside	537925	594043	624288	104243	106774	146830	123497	94168.2	60257.7	32629.1	20441.8	17240.1
Kaempferol-3,7-O-diglucoside	3.50585e+06	4.00421e+06	3.62397e+06	58226.1	97702.1	47186	1.14007e+06	969116	864534	8039.23	8711.06	20001
Kaempferol-3-O-galactoside	593894	645273	1.29228e+06	65259.3	48172.7	31522.2	420529	289154	229077	6304.44	6304.44	6304.44
Kaempferol-7-O-glucoside	561656	489895	1.41023e+06	41809.7	56304.2	36984	393154	206376	233853	7396.79	7396.79	7396.79
Kaempferol 3-O-beta-D-glucosyl-(1->2)-beta-D-glucoside	241382	265207	341440	20762.5	13380.1	13675.4	121287	110349	102070	2676.02	2676.02	2676.02
Amoenin	124049	222814	104894	10778.7	20073.9	25497.4	34325.1	67974.6	70263.2	2155.74	2155.74	2155.74
Luteolin-7-O-(3''-O-coumaroyl)sophorotrioside	1.32474e+06	1709501	1.42275e+06	337001	285233	445997	243680	190862	148418	7130.32	28698.4	30820.5
Isoorientin-7-O-glucoside	1.78199e+06	2.3543e+06	1.29918e+06	37644.3	31789.4	40420	576880	758682	751176	6357.87	6357.87	6357.87
Orientin-7-O-glucoside	594223	778084	472317	18692.4	22683.7	18082.6	243578	240869	212266	3616.51	3616.51	3616.51
Petunidin-3-O-(6''-O-p-coumaroyl)rutinoside	3.91978e+06	4.91211e+06	4.29531e+06	1.92285e+06	1.65648e+06	2.10719e+06	703938	630975	660132	65873.2	83272.7	81821.6
Delphinidin-3-(p-coumaroyl)-rutinoside-5-glucoside	539636	636675	754851	152979	147079	141190	108490	100679	88288.4	17382.2	18175.1	18525.2
Delphinidin-3-O-(2'''-O-p-coumaroyl)rutinoside-7-O-glucoside	1.25468e+06	1.62186e+06	1.71131e+06	318176	383716	345037	189241	213033	115654	23130.8	23130.8	23130.8
Eriodictyol-7-O-(6''-malonyl)glucoside	111523	99219.9	200148	46888.7	46867.1	45824.8	1280.24	1280.24	1280.24	20160.8	13797.6	6401.2
Eriodictyol-7-O-(6''-acetyl)glucoside	241545	258210	421421	59707.9	68316	60824.9	3181.6	3181.6	3181.6	40223.9	15908	21510.5
Aureusidin 4,6-diglucoside	3.15642e+06	3.66405e+06	2.69945e+06	56614.6	37268.7	57315.5	851121	815469	764277	7453.73	7453.73	7453.73
Cernuoside	3.16256e+06	3.89441e+06	2.69653e+06	85451.6	86453.1	56566.8	938630	706017	500143	11313.4	11313.4	11313.4
Neosakuranin	925144	802203	1.06207e+06	45796.1	57673.7	45083.8	456601	385453	372742	9016.75	9016.75	9016.75
